# Supplementary material for: Performance and characterization of phenol-formaldehyde resin with crude bio-oil by model compound method
Source: PLoS One. 2023 Jan 10;18(1):e0271478. doi: 10.1371/journal.pone.0271478 (PMC9831301; doi:10.1371/journal.pone.0271478)
Supplement: S1 Data — (XLSX) [file pone.0271478.s001.xlsx]

## Sheet: bonding strength
	1	2	3	4	5	6	7	8	9	10	11	12	13	14	15
BMPF	460	390	528	706	522	324	312	464	414	424	352	300	640	546	488	6870	0.7328
BMPF(960）	400	404	338	526	302	152	178	268	354	625	492	514				4553	0.607067
Phenol-free BMPF	650	628	760	580	800	660	552	500	610	618	630	806				7794	1.0392
Phenol-free BMPF(960）	622	352	530	764	708	330	340	266	424	474	498					5308	0.772073
Ketone-free BMPF	586	534	360	626	598	360	474	440	684	546	544	546	658			6956	0.856123
Ketone-free BMPF(960）	256	306	340	466	534	240	442	236	308	378	400	502				4408	0.587733
Aldehyde-free BMPF	740	994	1132	766	650	708	686	1098	360	594	684	606				9018	1.2024
Aldehyde-free BMPF(960）	546	270	366	288	504	280	472	528	184	168	448	486				4540	0.605333
Acid-free BMPF	456	578	568	452	500	570	578	748	496	512	598					6056	0.880873
Acid-free BMPF(960）	526	262	558	450	630	736	640	584	728	424	516	418				6472	0.862933
BPF												1.18
BPF(960)												0.68	0.423729
BMPF	460	390	528	522	464	414	424	640	546	488	4876	0.78016
BMPF(960）	400	404	338	526	302	268	354	625	492	514	4223	0.67568	0.133921
Phenol-free BMPF	650	628	760	580	800	660	552	610	618	630	6488	1.03808
Phenol-free BMPF(960）	622	352	530	764	708	330	340	424	474	498	5042	0.80672	0.222873
Ketone-free BMPF	586	534	626	598	474	440	546	544	546	658	5552	0.88832
Ketone-free BMPF(960）	256	306	340	466	534	442	308	378	400	502	3932	0.62912	0.291787
Aldehyde-free BMPF	740	994	766	650	708	686	1098	594	684	606	7526	1.20416
Aldehyde-free BMPF(960）	546	270	366	288	504	280	472	528	448	486	4188	0.67008	0.443529
Acid-free BMPF	456	578	568	452	500	570	578	496	512	598	5308	0.84928
Acid-free BMPF(960）	526	558	450	630	640	584	728	424	516	418	5474	0.87584	-0.0312735
	BPF	BMPF	Phenol-free BMPF	Ketone-free BMPF	Aldehyde-free BMPF	Acid-free BMPF
Bonding strength	1.15	1.1	0.98	1.04	1.22	1.2
after	0.64	0.58	0.45	0.5	0.73	0.69
bonding strength loss rate	44.3478	47.2727	54.0816	51.9231	40.1639	42.5

## Sheet: Chemical shift 
															PF	2	3	4	5	6	BPF	8	9	10	11	12
-25.4678	0.005291	0.010048	0.002606	0.001651	0.00046	-0.002397	-0.000914	0.000235	0.006154	-0.000771	0.002052	0.008332		-25.4678	0.055291	0.110048	0.152606	0.201651	0.25046	0.297603	0.349086	0.400235	0.456154	0.499229	0.552052	0.608332
-25.3912	0.003456	0.00938	0.001686	0.000187	0.00161	-0.002078	-0.000619	-0.000925	0.004386	-0.000253	0.001748	0.0063		-25.3912	0.053456	0.10938	0.151686	0.200187	0.25161	0.297922	0.349381	0.399075	0.454386	0.499747	0.551748	0.6063
-25.3146	0.002144	0.009591	0.001639	-0.000218	0.002205	-0.00102	-0.000358	-0.001555	0.002287	0.001087	0.002614	0.005171		-25.3146	0.052144	0.109591	0.151639	0.199782	0.252205	0.29898	0.349642	0.398445	0.452287	0.501087	0.552614	0.605171
-25.238	0.002399	0.010493	0.001893	0.000752	0.001693	-0.000255	-0.000299	-0.001728	0.000588	0.002259	0.00447	0.005406		-25.238	0.052399	0.110493	0.151893	0.200752	0.251693	0.299745	0.349701	0.398272	0.450588	0.502259	0.55447	0.605406
-25.1615	0.003598	0.010826	0.001866	0.002521	0.000685	-0.000439	-0.000338	-0.000971	-0.000357	0.002765	0.006395	0.006502		-25.1615	0.053598	0.110826	0.151866	0.202521	0.250685	0.299561	0.349662	0.399029	0.449643	0.502765	0.556395	0.606502
-25.0849	0.004216	0.009611	0.001003	0.003993	0.000325	-0.001488	-4.8e-05	0.001249	-0.000579	0.002527	0.007416	0.007386		-25.0849	0.054216	0.109611	0.151003	0.203993	0.250325	0.298512	0.349952	0.401249	0.449421	0.502527	0.557416	0.607386
-25.0083	0.003673	0.007109	-0.000867	0.004449	0.001124	-0.00289	0.000971	0.004521	-0.00029	0.001562	0.007234	0.007369		-25.0083	0.053673	0.107109	0.149133	0.204449	0.251124	0.29711	0.350971	0.404521	0.44971	0.501562	0.557234	0.607369
-24.9317	0.002812	0.00435	-0.002804	0.004057	0.002591	-0.00393	0.002588	0.007374	0.000303	3.7e-05	0.006274	0.006589		-24.9317	0.052812	0.10435	0.147196	0.204057	0.252591	0.29607	0.352588	0.407374	0.450303	0.500037	0.556274	0.606589
-24.8552	0.002592	0.002039	-0.003107	0.003421	0.003915	-0.003828	0.00407	0.008485	0.001109	-0.001537	0.005119	0.005526		-24.8552	0.052592	0.102039	0.146893	0.203421	0.253915	0.296172	0.35407	0.408485	0.451109	0.498463	0.555119	0.605526
-24.7786	0.002953	0.0002	-0.00104	0.002756	0.004698	-0.002281	0.00461	0.007817	0.002126	-0.002515	0.004017	0.004253		-24.7786	0.052953	0.1002	0.14896	0.202756	0.254698	0.297719	0.35461	0.407817	0.452126	0.497485	0.554017	0.604253
-24.702	0.003246	-0.001315	0.002079	0.001803	0.005015	-4.5e-05	0.003994	0.006325	0.003209	-0.002566	0.002937	0.002414		-24.702	0.053246	0.098685	0.152079	0.201803	0.255015	0.299955	0.353994	0.406325	0.453209	0.497434	0.552937	0.602414
-24.6254	0.003239	-0.00232	0.004099	0.000599	0.005064	0.001463	0.00275	0.004712	0.003933	-0.001768	0.001945	-2.7e-05		-24.6254	0.053239	0.09768	0.154099	0.200599	0.255064	0.301463	0.35275	0.404712	0.453933	0.498232	0.551945	0.599973
-24.5489	0.003182	-0.00239	0.004292	-0.000132	0.004973	0.001408	0.00167	0.00287	0.003904	-0.000379	0.001324	-0.002247		-24.5489	0.053182	0.09761	0.154292	0.199868	0.254973	0.301408	0.35167	0.40287	0.453904	0.499621	0.551324	0.597753
-24.4723	0.003089	-0.001318	0.003907	0.000226	0.004799	0.000244	0.001244	0.000573	0.003272	0.001265	0.00122	-0.00306		-24.4723	0.053089	0.098682	0.153907	0.200226	0.254799	0.300244	0.351244	0.400573	0.453272	0.501265	0.55122	0.59694
-24.3957	0.002548	0.000544	0.00439	0.001238	0.004435	-0.000869	0.001479	-0.001732	0.002725	0.00263	0.001226	-0.001999		-24.3957	0.052548	0.100544	0.15439	0.201238	0.254435	0.299131	0.351479	0.398268	0.452725	0.50263	0.551226	0.598001
-24.3191	0.001401	0.00232	0.00551	0.001815	0.00356	-0.001071	0.002068	-0.003135	0.002762	0.003125	0.000517	0.000194		-24.3191	0.051401	0.10232	0.15551	0.201815	0.25356	0.298929	0.352068	0.396865	0.452762	0.503125	0.550517	0.600194
-24.2426	0.000193	0.00302	0.005664	0.001565	0.002039	-0.000148	0.00261	-0.003158	0.003115	0.002537	-0.00136	0.00221		-24.2426	0.050193	0.10302	0.155664	0.201565	0.252039	0.299852	0.35261	0.396842	0.453115	0.502537	0.54864	0.60221
-24.166	-0.000382	0.002167	0.003953	0.001267	0.000466	0.001685	0.002817	-0.002189	0.003082	0.001242	-0.003791	0.003191		-24.166	0.049618	0.102167	0.153953	0.201267	0.250466	0.301685	0.352817	0.397811	0.453082	0.501242	0.546209	0.603191
-24.0894	-0.000333	0.000208	0.001487	0.0018	-5.3e-05	0.00395	0.002701	-0.001019	0.002361	-0.000139	-0.00544	0.003114		-24.0894	0.049667	0.100208	0.151487	0.2018	0.249947	0.30395	0.352701	0.398981	0.452361	0.499861	0.54456	0.603114
-24.0128	-0.000286	-0.001758	0.000272	0.00303	0.000944	0.00593	0.002609	-0.000145	0.001342	-0.001171	-0.005484	0.002451		-24.0128	0.049714	0.098242	0.150272	0.20303	0.250944	0.30593	0.352609	0.399855	0.451342	0.498829	0.544516	0.602451
-23.9363	-0.000463	-0.002822	0.00096	0.004092	0.002466	0.006916	0.002908	0.000459	0.000561	-0.001623	-0.004414	0.00173		-23.9363	0.049537	0.097178	0.15096	0.204092	0.252466	0.306916	0.352908	0.400459	0.450561	0.498377	0.545586	0.60173
-23.8597	-8.8e-05	-0.002901	0.002183	0.004542	0.002839	0.006595	0.003581	0.001072	0.000141	-0.001303	-0.003389	0.001359		-23.8597	0.049912	0.097099	0.152183	0.204542	0.252839	0.306595	0.353581	0.401072	0.450141	0.498697	0.546611	0.601359
-23.7831	0.001746	-0.002537	0.0023	0.004752	0.001423	0.00523	0.004228	0.00189	-0.000112	-0.000201	-0.002912	0.001566		-23.7831	0.051746	0.097463	0.1523	0.204752	0.251423	0.30523	0.354228	0.40189	0.449888	0.499799	0.547088	0.601566
-23.7065	0.004599	-0.002215	0.001386	0.005167	-0.000744	0.003511	0.004571	0.002913	-0.000251	0.001209	-0.002477	0.002308		-23.7065	0.054599	0.097785	0.151386	0.205167	0.249256	0.303511	0.354571	0.402913	0.449749	0.501209	0.547523	0.602308
-23.63	0.006499	-0.002	0.000977	0.005501	-0.002131	0.002229	0.004791	0.003995	-9.6e-05	0.002144	-0.001504	0.003284		-23.63	0.056499	0.098	0.150977	0.205501	0.247869	0.302229	0.354791	0.403995	0.449904	0.502144	0.548496	0.603284
-23.5534	0.00565	-0.001729	0.002062	0.004943	-0.002235	0.001848	0.005264	0.004912	0.0004	0.002213	-0.000157	0.004169		-23.5534	0.05565	0.098271	0.152062	0.204943	0.247765	0.301848	0.355264	0.404912	0.4504	0.502213	0.549843	0.604169
-23.4768	0.002266	-0.001271	0.003996	0.003165	-0.001691	0.002189	0.006032	0.005419	0.000881	0.001866	0.001046	0.004804		-23.4768	0.052266	0.098729	0.153996	0.203165	0.248309	0.302189	0.356032	0.405419	0.450881	0.501866	0.551046	0.604804
-23.4002	-0.001535	-0.000502	0.005562	0.001005	-0.001231	0.002572	0.006744	0.005381	0.000864	0.001941	0.002101	0.005119		-23.4002	0.048465	0.099498	0.155562	0.201005	0.248769	0.302572	0.356744	0.405381	0.450864	0.501941	0.552101	0.605119
-23.3237	-0.003597	0.000728	0.006427	-5.8e-05	-0.001045	0.002371	0.007074	0.004975	0.000302	0.002749	0.00346	0.004983		-23.3237	0.046403	0.100728	0.156427	0.199942	0.248955	0.302371	0.357074	0.404975	0.450302	0.502749	0.55346	0.604983
-23.2471	-0.003222	0.002326	0.007065	0.000647	-0.00115	0.001422	0.007018	0.004707	-0.000211	0.003734	0.005139	0.004292		-23.2471	0.046778	0.102326	0.157065	0.200647	0.24885	0.301422	0.357018	0.404707	0.449789	0.503734	0.555139	0.604292
-23.1705	-0.001066	0.003756	0.007637	0.002108	-0.001783	-8e-05	0.006779	0.005072	7.8e-05	0.004125	0.006384	0.003297		-23.1705	0.048934	0.103756	0.157637	0.202108	0.248217	0.29992	0.356779	0.405072	0.450078	0.504125	0.556384	0.603297
-23.0939	0.00172	0.004376	0.007662	0.002483	-0.003031	-0.001781	0.006559	0.006043	0.001325	0.003778	0.006496	0.002696		-23.0939	0.05172	0.104376	0.157662	0.202483	0.246969	0.298219	0.356559	0.406043	0.451325	0.503778	0.556496	0.602696
-23.0174	0.003926	0.004088	0.006818	0.000951	-0.004352	-0.003132	0.006486	0.006967	0.002855	0.003216	0.005697	0.003179		-23.0174	0.053926	0.104088	0.156818	0.200951	0.245648	0.296868	0.356486	0.406967	0.452855	0.503216	0.555697	0.603179
-22.9408	0.004567	0.003524	0.005473	-0.001539	-0.004935	-0.003495	0.006501	0.00714	0.003739	0.002845	0.004899	0.004747		-22.9408	0.054567	0.103524	0.155473	0.198461	0.245065	0.296505	0.356501	0.40714	0.453739	0.502845	0.554899	0.604747
-22.8642	0.003549	0.003433	0.004205	-0.003469	-0.004598	-0.002691	0.006233	0.006516	0.003587	0.002402	0.004752	0.006537		-22.8642	0.053549	0.103433	0.154205	0.196531	0.245402	0.297309	0.356233	0.406516	0.453587	0.502402	0.554752	0.606537
-22.7876	0.00206	0.003858	0.003136	-0.004258	-0.004021	-0.001317	0.005258	0.005732	0.00271	0.00138	0.005147	0.007512		-22.7876	0.05206	0.103858	0.153136	0.195742	0.245979	0.298683	0.355258	0.405732	0.45271	0.50138	0.555147	0.607512
-22.7111	0.001617	0.003994	0.002069	-0.004271	-0.003914	-0.000181	0.00374	0.005374	0.001604	-0.000109	0.005524	0.007443		-22.7111	0.051617	0.103994	0.152069	0.195729	0.246086	0.299819	0.35374	0.405374	0.451604	0.499891	0.555524	0.607443
-22.6345	0.002529	0.002945	0.0011	-0.003747	-0.004126	0.000483	0.002543	0.005341	0.000509	-0.001205	0.005347	0.007128		-22.6345	0.052529	0.102945	0.1511	0.196253	0.245874	0.300483	0.352543	0.405341	0.450509	0.498795	0.555347	0.607128
-22.5579	0.003678	0.000723	0.000744	-0.002472	-0.003825	0.000887	0.002348	0.005104	-0.000435	-0.001154	0.004325	0.007545		-22.5579	0.053678	0.100723	0.150744	0.197528	0.246175	0.300887	0.352348	0.405104	0.449565	0.498846	0.554325	0.607545
-22.4813	0.003997	-0.001511	0.001385	-0.000539	-0.002581	0.000872	0.002754	0.004496	-0.000853	-0.000106	0.002545	0.008771		-22.4813	0.053997	0.098489	0.151385	0.199461	0.247419	0.300872	0.352754	0.404496	0.449147	0.499894	0.552545	0.608771
-22.4048	0.003685	-0.002327	0.002706	0.001229	-0.001043	-0.00016	0.002713	0.004009	-0.000316	0.00111	0.000541	0.00986		-22.4048	0.053685	0.097673	0.152706	0.201229	0.248957	0.29984	0.352713	0.404009	0.449684	0.50111	0.550541	0.60986
-22.3282	0.003624	-0.001297	0.003793	0.001938	-0.000337	-0.002299	0.001921	0.004201	0.001108	0.001826	-0.001074	0.009792		-22.3282	0.053624	0.098703	0.153793	0.201938	0.249663	0.297701	0.351921	0.404201	0.451108	0.501826	0.548926	0.609792
-22.2516	0.003936	0.000595	0.003864	0.001377	-0.000834	-0.004595	0.001299	0.004988	0.002728	0.001934	-0.00226	0.008426		-22.2516	0.053936	0.100595	0.153864	0.201377	0.249166	0.295405	0.351299	0.404988	0.452728	0.501934	0.54774	0.608426
-22.175	0.003724	0.001862	0.002953	-5.5e-05	-0.001711	-0.005957	0.001802	0.005765	0.003818	0.001541	-0.003538	0.00647		-22.175	0.053724	0.101862	0.152953	0.199945	0.248289	0.294043	0.351802	0.405765	0.453818	0.501541	0.546462	0.60647
-22.0985	0.002261	0.001855	0.001833	-0.001782	-0.001828	-0.00639	0.003113	0.006173	0.004228	0.000625	-0.005076	0.00468		-22.0985	0.052261	0.101855	0.151833	0.198218	0.248172	0.29361	0.353113	0.406173	0.454228	0.500625	0.544924	0.60468
-22.0219	-3e-06	0.001219	0.001212	-0.003134	-0.000892	-0.006922	0.003929	0.006481	0.004248	-0.000744	-0.006051	0.003266		-22.0219	0.049997	0.101219	0.151212	0.196866	0.249108	0.293078	0.353929	0.406481	0.454248	0.499256	0.543949	0.603266
-21.9453	-0.001815	0.001148	0.001094	-0.003456	0.000413	-0.008288	0.003458	0.007023	0.003987	-0.002041	-0.005481	0.002038		-21.9453	0.048185	0.101148	0.151094	0.196544	0.250413	0.291712	0.353458	0.407023	0.453987	0.497959	0.544519	0.602038
-21.8687	-0.002276	0.00226	0.001021	-0.002684	0.001327	-0.009953	0.002251	0.007407	0.003148	-0.002484	-0.003631	0.00086		-21.8687	0.047724	0.10226	0.151021	0.197316	0.251327	0.290047	0.352251	0.407407	0.453148	0.497516	0.546369	0.60086
-21.7922	-0.001448	0.0041	0.000744	-0.001689	0.001741	-0.010524	0.001577	0.006586	0.001548	-0.001721	-0.001988	-0.000207		-21.7922	0.048552	0.1041	0.150744	0.198311	0.251741	0.289476	0.351577	0.406586	0.451548	0.498279	0.548012	0.599793
-21.7156	-1.6e-05	0.005543	0.000305	-0.001564	0.001936	-0.009019	0.002294	0.003845	-0.000316	-0.000244	-0.00159	-0.001063		-21.7156	0.049984	0.105543	0.150305	0.198436	0.251936	0.290981	0.352294	0.403845	0.449684	0.499756	0.54841	0.598937
-21.639	0.001354	0.005681	-0.000444	-0.00256	0.00192	-0.005778	0.004336	-0.000367	-0.001466	0.000981	-0.001861	-0.001639		-21.639	0.051354	0.105681	0.149556	0.19744	0.25192	0.294222	0.354336	0.399633	0.448534	0.500981	0.548139	0.598361
-21.5624	0.002308	0.004461	-0.001829	-0.004037	0.001355	-0.002266	0.006903	-0.004666	-0.00128	0.001321	-0.001562	-0.001782		-21.5624	0.052308	0.104461	0.148171	0.195963	0.251355	0.297734	0.356903	0.395334	0.44872	0.501321	0.548438	0.598218
-21.4859	0.002731	0.002528	-0.003586	-0.00536	0.000125	2e-05	0.008918	-0.007747	-6e-05	0.000959	-0.000536	-0.001306		-21.4859	0.052731	0.102528	0.146414	0.19464	0.250125	0.30002	0.358918	0.392253	0.44994	0.500959	0.549464	0.598694
-21.4093	0.002624	0.000501	-0.004594	-0.006381	-0.001274	0.000611	0.009578	-0.009147	0.001255	0.0006	0.000164	-0.000325		-21.4093	0.052624	0.100501	0.145406	0.193619	0.248726	0.300611	0.359578	0.390853	0.451255	0.5006	0.550164	0.599675
-21.3327	0.002118	-0.001462	-0.004009	-0.006972	-0.002075	0.000105	0.008856	-0.009158	0.001854	0.000706	-0.00021	0.000608		-21.3327	0.052118	0.098538	0.145991	0.193028	0.247925	0.300105	0.358856	0.390842	0.451854	0.500706	0.54979	0.600608
-21.2561	0.001487	-0.003298	-0.002531	-0.006694	-0.001923	-0.000771	0.007502	-0.008258	0.00153	0.00101	-0.001103	0.000981		-21.2561	0.051487	0.096702	0.147469	0.193306	0.248077	0.299229	0.357502	0.391742	0.45153	0.50101	0.548897	0.600981
-21.1796	0.001041	-0.004555	-0.001882	-0.005316	-0.001181	-0.001928	0.006374	-0.006755	0.000581	0.000826	-0.001419	0.000953		-21.1796	0.051041	0.095445	0.148118	0.194684	0.248819	0.298072	0.356374	0.393245	0.450581	0.500826	0.548581	0.600953
-21.103	0.000993	-0.004685	-0.002819	-0.003372	-0.000596	-0.003581	0.005728	-0.004905	-0.000528	-0.000178	-0.000747	0.001244		-21.103	0.050993	0.095315	0.147181	0.196628	0.249404	0.296419	0.355728	0.395095	0.449472	0.499822	0.549253	0.601244
-21.0264	0.001434	-0.003732	-0.004164	-0.001748	-0.000652	-0.005351	0.005251	-0.0031	-0.001352	-0.001621	0.000497	0.002195		-21.0264	0.051434	0.096268	0.145836	0.198252	0.249348	0.294649	0.355251	0.3969	0.448648	0.498379	0.550497	0.602195
-20.9498	0.002319	-0.00228	-0.004152	-0.000751	-0.00117	-0.006108	0.004722	-0.001775	-0.001548	-0.002822	0.001775	0.003129		-20.9498	0.052319	0.09772	0.145848	0.199249	0.24883	0.293892	0.354722	0.398225	0.448452	0.497178	0.551775	0.603129
-20.8733	0.003347	-0.000733	-0.00243	7.4e-05	-0.001544	-0.004912	0.0044	-0.00109	-0.001042	-0.003432	0.002764	0.002924		-20.8733	0.053347	0.099267	0.14757	0.200074	0.248456	0.295088	0.3544	0.39891	0.448958	0.496568	0.552764	0.602924
-20.7967	0.003964	0.000834	-0.000236	0.001147	-0.001442	-0.002051	0.004659	-0.000813	-0.00021	-0.003528	0.003192	0.001233		-20.7967	0.053964	0.100834	0.149764	0.201147	0.248558	0.297949	0.354659	0.399187	0.44979	0.496472	0.553192	0.601233
-20.7201	0.003773	0.001987	0.001162	0.002145	-0.00124	0.000918	0.005405	-0.00061	0.000228	-0.003217	0.002936	-0.001079		-20.7201	0.053773	0.101987	0.151162	0.202145	0.24876	0.300918	0.355405	0.39939	0.450228	0.496783	0.552936	0.598921
-20.6436	0.003019	0.001821	0.001613	0.002282	-0.001677	0.002222	0.006083	-0.000441	-0.000334	-0.002432	0.002359	-0.002707		-20.6436	0.053019	0.101821	0.151613	0.202282	0.248323	0.302222	0.356083	0.399559	0.449666	0.497568	0.552359	0.597293
-20.567	0.00239	5.3e-05	0.001586	0.001219	-0.003049	0.001172	0.00626	-0.000561	-0.001911	-0.001186	0.002167	-0.002943		-20.567	0.05239	0.100053	0.151586	0.201219	0.246951	0.301172	0.35626	0.399439	0.448089	0.498814	0.552167	0.597057
-20.4904	0.002147	-0.002295	0.001223	-0.000419	-0.004884	-0.001291	0.006059	-0.001147	-0.003887	0.000161	0.002697	-0.001968		-20.4904	0.052147	0.097705	0.151223	0.199581	0.245116	0.298709	0.356059	0.398853	0.446113	0.500161	0.552697	0.598032
-20.4138	0.00172	-0.003955	0.000425	-0.001469	-0.006423	-0.003332	0.005904	-0.001993	-0.005502	0.001126	0.003547	-0.000409		-20.4138	0.05172	0.096045	0.150425	0.198531	0.243577	0.296668	0.355904	0.398007	0.444498	0.501126	0.553547	0.599591
-20.3373	0.000512	-0.004777	-0.000432	-0.001163	-0.007291	-0.003698	0.005933	-0.002659	-0.006439	0.001593	0.004048	0.001178		-20.3373	0.050512	0.095223	0.149568	0.198837	0.242709	0.296302	0.355933	0.397341	0.443561	0.501593	0.554048	0.601178
-20.2607	-0.001092	-0.005242	-0.000581	0.000352	-0.007621	-0.002573	0.005851	-0.002886	-0.006979	0.001951	0.003951	0.002585		-20.2607	0.048908	0.094758	0.149419	0.200352	0.242379	0.297427	0.355851	0.397114	0.443021	0.501951	0.553951	0.602585
-20.1841	-0.002034	-0.005005	0.000147	0.00238	-0.007749	-0.001028	0.005362	-0.002828	-0.007582	0.002649	0.003506	0.003905		-20.1841	0.047966	0.094995	0.150147	0.20238	0.242251	0.298972	0.355362	0.397172	0.442418	0.502649	0.553506	0.603905
-20.1075	-0.001988	-0.003092	0.000937	0.004363	-0.008019	0.000184	0.004561	-0.002907	-0.008391	0.003617	0.003029	0.005158		-20.1075	0.048012	0.096908	0.150937	0.204363	0.241981	0.300184	0.354561	0.397093	0.441609	0.503617	0.553029	0.605158
-20.031	-0.001918	0.000263	0.001011	0.006003	-0.00869	0.001112	0.003759	-0.003435	-0.0092	0.004193	0.002581	0.005848		-20.031	0.048082	0.100263	0.151011	0.206003	0.24131	0.301112	0.353759	0.396565	0.4408	0.504193	0.552581	0.605848
-19.9544	-0.002889	0.00319	0.000741	0.006803	-0.009644	0.002153	0.003083	-0.004258	-0.009861	0.003711	0.002067	0.005182		-19.9544	0.047111	0.10319	0.150741	0.206803	0.240356	0.302153	0.353083	0.395742	0.440139	0.503711	0.552067	0.605182
-19.8778	-0.004634	0.004221	0.001245	0.00597	-0.010142	0.003568	0.002511	-0.004713	-0.010518	0.002204	0.001546	0.003032		-19.8778	0.045366	0.104221	0.151245	0.20597	0.239858	0.303568	0.352511	0.395287	0.439482	0.502204	0.551546	0.603032
-19.8012	-0.00579	0.003837	0.002846	0.003255	-0.009372	0.005378	0.002273	-0.004097	-0.011309	0.00047	0.001357	0.000555		-19.8012	0.04421	0.103837	0.152846	0.203255	0.240628	0.305378	0.352273	0.395903	0.438691	0.50047	0.551357	0.600555
-19.7247	-0.005425	0.003228	0.004458	-0.000254	-0.007547	0.007243	0.002888	-0.00236	-0.011929	-0.000679	0.001829	-0.000639		-19.7247	0.044575	0.103228	0.154458	0.199746	0.242453	0.307243	0.352888	0.39764	0.438071	0.499321	0.551829	0.599361
-19.6481	-0.00385	0.002361	0.0048	-0.002701	-0.00615	0.008293	0.004546	-0.000279	-0.011747	-0.001138	0.002761	-8.1e-05		-19.6481	0.04615	0.102361	0.1548	0.197299	0.24385	0.308293	0.354546	0.399721	0.438253	0.498862	0.552761	0.599919
-19.5715	-0.001927	0.000532	0.003888	-0.003133	-0.006557	0.007694	0.006564	0.001256	-0.010473	-0.001357	0.003296	0.00113		-19.5715	0.048073	0.100532	0.153888	0.196867	0.243443	0.307694	0.356564	0.401256	0.439527	0.498643	0.553296	0.60113
-19.4949	-0.000174	-0.00162	0.002868	-0.002435	-0.008428	0.005789	0.007737	0.002085	-0.008601	-0.001559	0.002586	0.00167		-19.4949	0.049826	0.09838	0.152868	0.197565	0.241572	0.305789	0.357737	0.402085	0.441399	0.498441	0.552586	0.60167
-19.4184	0.001176	-0.002228	0.002439	-0.002349	-0.009974	0.004206	0.007327	0.002681	-0.007061	-0.001454	0.000661	0.001431		-19.4184	0.051176	0.097772	0.152439	0.197651	0.240026	0.304206	0.357327	0.402681	0.442939	0.498546	0.550661	0.601431
-19.3418	0.001688	-0.000663	0.001967	-0.003648	-0.009962	0.004225	0.005687	0.003281	-0.006389	-0.000889	-0.001578	0.001286		-19.3418	0.051688	0.099337	0.151967	0.196352	0.240038	0.304225	0.355687	0.403281	0.443611	0.499111	0.548422	0.601286
-19.2652	0.000987	0.001307	0.000427	-0.005462	-0.008971	0.005256	0.003917	0.003533	-0.006313	-0.00042	-0.003258	0.001693		-19.2652	0.050987	0.101307	0.150427	0.194538	0.241029	0.305256	0.353917	0.403533	0.443687	0.49958	0.546742	0.601693
-19.1886	-0.000504	0.001498	-0.002038	-0.006314	-0.008349	0.005632	0.002928	0.003203	-0.006137	-0.000789	-0.004166	0.002112		-19.1886	0.049496	0.101498	0.147962	0.193686	0.241651	0.305632	0.352928	0.403203	0.443863	0.499211	0.545834	0.602112
-19.1121	-0.001554	-0.000271	-0.003922	-0.005582	-0.008379	0.004821	0.002763	0.002788	-0.005433	-0.001863	-0.004372	0.001897		-19.1121	0.048446	0.099729	0.146078	0.194418	0.241621	0.304821	0.352763	0.402788	0.444567	0.498137	0.545628	0.601897
-19.0355	-0.001141	-0.002436	-0.003806	-0.003887	-0.00814	0.004002	0.002729	0.002949	-0.004274	-0.002542	-0.003626	0.001267		-19.0355	0.048859	0.097564	0.146194	0.196113	0.24186	0.304002	0.352729	0.402949	0.445726	0.497458	0.546374	0.601267
-18.9589	0.000652	-0.003765	-0.001828	-0.002318	-0.007031	0.00418	0.002189	0.003489	-0.002908	-0.001918	-0.001616	0.00101		-18.9589	0.050652	0.096235	0.148172	0.197682	0.242969	0.30418	0.352189	0.403489	0.447092	0.498082	0.548384	0.60101
-18.8823	0.002819	-0.004322	0.00044	-0.001463	-0.005701	0.004568	0.001224	0.003489	-0.001409	-0.000257	0.001236	0.001408		-18.8823	0.052819	0.095678	0.15044	0.198537	0.244299	0.304568	0.351224	0.403489	0.448591	0.499743	0.551236	0.601408
-18.8058	0.004289	-0.004554	0.001496	-0.001125	-0.005204	0.003655	0.000476	0.002552	0.000215	0.001376	0.003701	0.001918		-18.8058	0.054289	0.095446	0.151496	0.198875	0.244796	0.303655	0.350476	0.402552	0.450215	0.501376	0.553701	0.601918
-18.7292	0.004496	-0.004267	0.001189	-0.000763	-0.005773	0.001447	0.000335	0.001456	0.001675	0.002244	0.004711	0.001943		-18.7292	0.054496	0.095733	0.151189	0.199237	0.244227	0.301447	0.350335	0.401456	0.451675	0.502244	0.554711	0.601943
-18.6526	0.00342	-0.002811	0.000503	-9.2e-05	-0.006823	-0.000339	0.000485	0.001266	0.002417	0.00236	0.004325	0.001546		-18.6526	0.05342	0.097189	0.150503	0.199908	0.243177	0.299661	0.350485	0.401266	0.452417	0.50236	0.554325	0.601546
-18.576	0.001526	-2.2e-05	0.000267	0.000724	-0.007737	-0.000487	0.000384	0.002088	0.002123	0.001972	0.003689	0.001129		-18.576	0.051526	0.099978	0.150267	0.200724	0.242263	0.299513	0.350384	0.402088	0.452123	0.501972	0.553689	0.601129
-18.4995	-0.000306	0.003152	0.000301	0.001366	-0.008154	0.000152	2.1e-05	0.003026	0.001126	0.00116	0.004105	0.000667		-18.4995	0.049694	0.103152	0.150301	0.201366	0.241846	0.300152	0.350021	0.403026	0.451126	0.50116	0.554105	0.600667
-18.4229	-0.001136	0.004976	-0.00012	0.001654	-0.007804	-0.000168	-0.000104	0.0032	0.000142	0.000129	0.005986	-0.000268		-18.4229	0.048864	0.104976	0.14988	0.201654	0.242196	0.299832	0.349896	0.4032	0.450142	0.500129	0.555986	0.599732
-18.3463	-0.000548	0.004232	-0.001197	0.001445	-0.006723	-0.001833	0.000325	0.002467	-0.000395	-0.000495	0.008442	-0.00166		-18.3463	0.049452	0.104232	0.148803	0.201445	0.243277	0.298167	0.350325	0.402467	0.449605	0.499505	0.558442	0.59834
-18.2697	0.001068	0.001495	-0.002283	0.000382	-0.0056	-0.003494	0.001047	0.001221	-0.000603	-0.00016	0.009873	-0.002685		-18.2697	0.051068	0.101495	0.147717	0.200382	0.2444	0.296506	0.351047	0.401221	0.449397	0.49984	0.559873	0.597315
-18.1932	0.002814	-0.00112	-0.002634	-0.001879	-0.00529	-0.003814	0.001537	-6.6e-05	-0.000738	0.000829	0.009292	-0.002581		-18.1932	0.052814	0.09888	0.147366	0.198121	0.24471	0.296186	0.351537	0.399934	0.449262	0.500829	0.559292	0.597419
-18.1166	0.00381	-0.001886	-0.002218	-0.00501	-0.005806	-0.002873	0.001422	-0.000973	-0.000714	0.001399	0.007287	-0.001727		-18.1166	0.05381	0.098114	0.147782	0.19499	0.244194	0.297127	0.351422	0.399027	0.449286	0.501399	0.557287	0.598273
-18.04	0.003588	-0.000957	-0.001657	-0.007823	-0.006313	-0.001577	0.000535	-0.001104	-0.000243	0.000806	0.005529	-0.00137		-18.04	0.053588	0.099043	0.148343	0.192177	0.243687	0.298423	0.350535	0.398896	0.449757	0.500806	0.555529	0.59863
-17.9634	0.002308	0.000349	-0.001586	-0.009148	-0.006311	-0.000284	-0.001006	-0.000257	0.000639	-0.000507	0.005185	-0.002241		-17.9634	0.052308	0.100349	0.148414	0.190852	0.243689	0.299716	0.348994	0.399743	0.450639	0.499493	0.555185	0.597759
-17.8869	0.000775	0.001333	-0.002266	-0.008902	-0.006282	0.001361	-0.002538	0.001341	0.001459	-0.001375	0.005962	-0.003829		-17.8869	0.050775	0.101333	0.147734	0.191098	0.243718	0.301361	0.347462	0.401341	0.451459	0.498625	0.555962	0.596171
-17.8103	-4.3e-05	0.002253	-0.003655	-0.00805	-0.006781	0.003395	-0.003054	0.003037	0.00184	-0.001199	0.006781	-0.005226		-17.8103	0.049957	0.102253	0.146345	0.19195	0.243219	0.303395	0.346946	0.403037	0.45184	0.498801	0.556781	0.594774
-17.7337	0.00016	0.003151	-0.00548	-0.007496	-0.00741	0.005034	-0.002102	0.00404	0.00197	-0.000546	0.007114	-0.006233		-17.7337	0.05016	0.103151	0.14452	0.192504	0.24259	0.305034	0.347898	0.40404	0.45197	0.499454	0.557114	0.593767
-17.6571	0.000691	0.00335	-0.007214	-0.007296	-0.007329	0.005435	-0.000402	0.003848	0.002295	-0.000397	0.007313	-0.007192		-17.6571	0.050691	0.10335	0.142786	0.192704	0.242671	0.305435	0.349598	0.403848	0.452295	0.499603	0.557313	0.592808
-17.5806	0.000608	0.002475	-0.008304	-0.007052	-0.006486	0.004559	0.000818	0.002592	0.002774	-0.00104	0.007716	-0.007959		-17.5806	0.050608	0.102475	0.141696	0.192948	0.243514	0.304559	0.350818	0.402592	0.452774	0.49896	0.557716	0.592041
-17.504	-0.000212	0.001187	-0.008642	-0.006646	-0.005631	0.002977	0.001084	0.000999	0.002711	-0.001899	0.007865	-0.007765		-17.504	0.049788	0.101187	0.141358	0.193354	0.244369	0.302977	0.351084	0.400999	0.452711	0.498101	0.557865	0.592235
-17.4274	-0.001065	0.000362	-0.008642	-0.00628	-0.005132	0.00113	0.000912	-0.000133	0.001532	-0.002323	0.006842	-0.006277		-17.4274	0.048935	0.100362	0.141358	0.19372	0.244868	0.30113	0.350912	0.399867	0.451532	0.497677	0.556842	0.593723
-17.3508	-0.001557	6.6e-05	-0.008668	-0.006039	-0.004505	-0.000762	0.00084	-0.000551	-0.000371	-0.002213	0.004275	-0.004312		-17.3508	0.048443	0.100066	0.141332	0.193961	0.245495	0.299238	0.35084	0.399449	0.449629	0.497787	0.554275	0.595688
-17.2743	-0.00237	-0.000112	-0.008558	-0.00585	-0.003358	-0.002311	0.000701	-0.000591	-0.001815	-0.001788	0.000873	-0.003075		-17.2743	0.04763	0.099888	0.141442	0.19415	0.246642	0.297689	0.350701	0.399409	0.448185	0.498212	0.550873	0.596925
-17.1977	-0.00449	-0.000169	-0.007934	-0.005819	-0.002179	-0.003106	4.1e-05	-0.000645	-0.001913	-0.00108	-0.002007	-0.002885		-17.1977	0.04551	0.099831	0.142066	0.194181	0.247821	0.296894	0.350041	0.399355	0.448087	0.49892	0.547993	0.597115
-17.1211	-0.007758	0.000144	-0.006863	-0.00616	-0.001786	-0.003369	-0.001145	-0.000744	-0.000843	4.4e-05	-0.003273	-0.003009		-17.1211	0.042242	0.100144	0.143137	0.19384	0.248214	0.296631	0.348855	0.399256	0.449157	0.500044	0.546727	0.596991
-17.0445	-0.010567	0.000521	-0.005888	-0.006692	-0.002392	-0.003853	-0.002416	-0.000763	0.000502	0.001442	-0.002686	-0.002695		-17.0445	0.039433	0.100521	0.144112	0.193308	0.247608	0.296147	0.347584	0.399237	0.450502	0.501442	0.547314	0.597305
-16.968	-0.011169	0.000272	-0.00534	-0.006784	-0.003636	-0.004775	-0.003327	-0.000833	0.00141	0.002632	-0.000848	-0.002021		-16.968	0.038831	0.100272	0.14466	0.193216	0.246364	0.295225	0.346673	0.399167	0.45141	0.502632	0.549152	0.597979
-16.8914	-0.009197	-0.000654	-0.004905	-0.006031	-0.005194	-0.005319	-0.003497	-0.001283	0.001707	0.003264	0.001158	-0.001688		-16.8914	0.040803	0.099346	0.145095	0.193969	0.244806	0.294681	0.346503	0.398717	0.451707	0.503264	0.551158	0.598312
-16.8148	-0.005885	-0.001517	-0.00404	-0.004829	-0.0068	-0.004739	-0.002503	-0.002154	0.001461	0.003471	0.002098	-0.002238		-16.8148	0.044115	0.098483	0.14596	0.195171	0.2432	0.295261	0.347497	0.397846	0.451461	0.503471	0.552098	0.597762
-16.7382	-0.003009	-0.001914	-0.002627	-0.004088	-0.00785	-0.003608	-0.000291	-0.003003	0.000758	0.003621	0.001031	-0.003579		-16.7382	0.046991	0.098086	0.147373	0.195912	0.24215	0.296392	0.349709	0.396997	0.450758	0.503621	0.551031	0.596421
-16.6617	-0.00168	-0.002489	-0.001047	-0.004472	-0.007666	-0.00319	0.002206	-0.00328	-0.000119	0.003861	-0.002007	-0.005103		-16.6617	0.04832	0.097511	0.148953	0.195528	0.242334	0.29681	0.352206	0.39672	0.449881	0.503861	0.547993	0.594897
-16.5851	-0.0019	-0.004072	0.000283	-0.005955	-0.006301	-0.003605	0.003382	-0.002852	-0.000669	0.004062	-0.005611	-0.006131		-16.5851	0.0481	0.095928	0.150283	0.194045	0.243699	0.296395	0.353382	0.397148	0.449331	0.504062	0.544389	0.593869
-16.5085	-0.002889	-0.006389	0.001239	-0.007869	-0.004605	-0.003525	0.002315	-0.002126	-0.000642	0.004102	-0.007817	-0.006354		-16.5085	0.047111	0.093611	0.151239	0.192131	0.245395	0.296475	0.352315	0.397874	0.449358	0.504102	0.542183	0.593646
-16.4319	-0.0037	-0.008084	0.001903	-0.009252	-0.00327	-0.002148	-0.000316	-0.001718	-0.000427	0.003998	-0.007814	-0.005964		-16.4319	0.0463	0.091916	0.151903	0.190748	0.24673	0.297852	0.349684	0.398282	0.449573	0.503998	0.542186	0.594036
-16.3554	-0.003728	-0.008064	0.002373	-0.009368	-0.002207	-0.000724	-0.002871	-0.002016	-0.000643	0.003781	-0.006749	-0.005289		-16.3554	0.046272	0.091936	0.152373	0.190632	0.247793	0.299276	0.347129	0.397984	0.449357	0.503781	0.543251	0.594711
-16.2788	-0.002917	-0.006661	0.002726	-0.008203	-0.001146	-0.001179	-0.00425	-0.002921	-0.001342	0.003461	-0.006416	-0.004299		-16.2788	0.047083	0.093339	0.152726	0.191797	0.248854	0.298821	0.34575	0.397079	0.448658	0.503461	0.543584	0.595701
-16.2022	-0.001636	-0.005465	0.003003	-0.006445	-0.000409	-0.003463	-0.00457	-0.003862	-0.001841	0.003207	-0.007204	-0.002664		-16.2022	0.048364	0.094535	0.153003	0.193555	0.249591	0.296537	0.34543	0.396138	0.448159	0.503207	0.542796	0.597336
-16.1256	-0.000391	-0.005936	0.00313	-0.004904	-0.000568	-0.005306	-0.00449	-0.004111	-0.001432	0.003401	-0.00785	-0.000458		-16.1256	0.049609	0.094064	0.15313	0.195096	0.249432	0.294694	0.34551	0.395889	0.448568	0.503401	0.54215	0.599542
-16.0491	0.000461	-0.007986	0.002935	-0.004036	-0.00147	-0.004895	-0.004213	-0.003223	-8.7e-05	0.004334	-0.007337	0.001406		-16.0491	0.050461	0.092014	0.152935	0.195964	0.24853	0.295105	0.345787	0.396777	0.449913	0.504334	0.542663	0.601406
-15.9725	0.000846	-0.009867	0.002347	-0.003981	-0.002194	-0.003002	-0.003355	-0.001349	0.001595	0.005858	-0.006392	0.001814		-15.9725	0.050846	0.090133	0.152347	0.196019	0.247806	0.296998	0.346645	0.398651	0.451595	0.505858	0.543608	0.601814
-15.8959	0.000925	-0.009744	0.001576	-0.004618	-0.002078	-0.001798	-0.001639	0.000812	0.002978	0.007486	-0.006554	0.000634		-15.8959	0.050925	0.090256	0.151576	0.195382	0.247922	0.298202	0.348361	0.400812	0.452978	0.507486	0.543446	0.600634
-15.8193	0.000921	-0.007579	0.001075	-0.00529	-0.001375	-0.002077	0.000527	0.002372	0.003818	0.008884	-0.00806	-0.001022		-15.8193	0.050921	0.092421	0.151075	0.19471	0.248625	0.297923	0.350527	0.402372	0.453818	0.508884	0.54194	0.598978
-15.7428	0.000945	-0.005248	0.001313	-0.004908	-0.000658	-0.002566	0.002283	0.002698	0.004212	0.010195	-0.009354	-0.001909		-15.7428	0.050945	0.094752	0.151313	0.195092	0.249342	0.297434	0.352283	0.402698	0.454212	0.510195	0.540646	0.598091
-15.6662	0.000994	-0.004579	0.002497	-0.003	-9e-06	-0.001962	0.003031	0.001711	0.004308	0.011841	-0.008836	-0.001861		-15.6662	0.050994	0.095421	0.152497	0.197	0.249991	0.298038	0.353031	0.401711	0.454308	0.511841	0.541164	0.598139
-15.5896	0.001118	-0.005452	0.004369	-0.000634	0.000828	-0.000729	0.002852	-8.5e-05	0.004088	0.014034	-0.006605	-0.001686		-15.5896	0.051118	0.094548	0.154369	0.199366	0.250828	0.299271	0.352852	0.399915	0.454088	0.514034	0.543395	0.598314
-15.513	0.00149	-0.006104	0.006225	0.000358	0.001736	-0.000398	0.002282	-0.001882	0.00343	0.0165	-0.004202	-0.001989		-15.513	0.05149	0.093896	0.156225	0.200358	0.251736	0.299602	0.352282	0.398118	0.45343	0.5165	0.545798	0.598011
-15.4365	0.002183	-0.005179	0.00731	-0.000687	0.002218	-0.001565	0.001831	-0.002985	0.002405	0.018597	-0.002977	-0.002495		-15.4365	0.052183	0.094821	0.15731	0.199313	0.252218	0.298435	0.351831	0.397015	0.452405	0.518597	0.547023	0.597505
-15.3599	0.002889	-0.003067	0.007344	-0.00252	0.002098	-0.003238	0.001765	-0.00314	0.001456	0.019614	-0.003111	-0.002635		-15.3599	0.052889	0.096933	0.157344	0.19748	0.252098	0.296762	0.351765	0.39686	0.451456	0.519614	0.546889	0.597365
-15.2833	0.003028	-0.001168	0.006614	-0.003411	0.001742	-0.004023	0.002181	-0.002617	0.001086	0.019059	-0.004019	-0.00241		-15.2833	0.053028	0.098832	0.156614	0.196589	0.251742	0.295977	0.352181	0.397383	0.451086	0.519059	0.545981	0.59759
-15.2067	0.002322	-0.00017	0.005464	-0.002927	0.001377	-0.003384	0.003	-0.002018	0.001265	0.01691	-0.005131	-0.002345		-15.2067	0.052322	0.09983	0.155464	0.197073	0.251377	0.296616	0.353	0.397982	0.451265	0.51691	0.544869	0.597655
-15.1302	0.001268	0.000696	0.003866	-0.001957	0.000668	-0.00168	0.003854	-0.001923	0.001319	0.013757	-0.006083	-0.002709		-15.1302	0.051268	0.100696	0.153866	0.198043	0.250668	0.29832	0.353854	0.398077	0.451319	0.513757	0.543917	0.597291
-15.0536	0.000888	0.002703	0.001751	-0.001349	-0.00064	0.000475	0.004208	-0.002547	0.00064	0.010585	-0.006542	-0.003157		-15.0536	0.050888	0.102703	0.151751	0.198651	0.24936	0.300475	0.354208	0.397453	0.45064	0.510585	0.543458	0.596843
-14.977	0.001872	0.006048	-0.000342	-0.001026	-0.001945	0.002486	0.003809	-0.003629	-0.000544	0.008176	-0.006336	-0.003178		-14.977	0.051872	0.106048	0.149658	0.198974	0.248055	0.302486	0.353809	0.396371	0.449456	0.508176	0.543664	0.596822
-14.9004	0.0039	0.009324	-0.001373	-0.000424	-0.002248	0.00373	0.00297	-0.004643	-0.001298	0.00658	-0.00576	-0.002612		-14.9004	0.0539	0.109324	0.148627	0.199576	0.247752	0.30373	0.35297	0.395357	0.448702	0.50658	0.54424	0.597388
-14.8239	0.005844	0.010721	-0.000855	0.000653	-0.001393	0.003816	0.00224	-0.005196	-0.000897	0.005224	-0.005427	-0.001633		-14.8239	0.055844	0.110721	0.149145	0.200653	0.248607	0.303816	0.35224	0.394804	0.449103	0.505224	0.544573	0.598367
-14.7473	0.006672	0.00979	0.000453	0.001748	-0.000357	0.003025	0.001795	-0.005274	0.000538	0.003527	-0.005599	-0.000515		-14.7473	0.056672	0.10979	0.150453	0.201748	0.249643	0.303025	0.351795	0.394726	0.450538	0.503527	0.544401	0.599485
-14.6707	0.006195	0.007802	0.00126	0.002159	-9e-05	0.002228	0.001271	-0.005172	0.002292	0.001352	-0.005795	0.000361		-14.6707	0.056195	0.107802	0.15126	0.202159	0.24991	0.302228	0.351271	0.394828	0.452292	0.501352	0.544205	0.600361
-14.5941	0.005046	0.006235	0.001091	0.001576	-0.000473	0.002095	0.000236	-0.005252	0.003702	-0.001072	-0.005269	0.000496		-14.5941	0.055046	0.106235	0.151091	0.201576	0.249527	0.302095	0.350236	0.394748	0.453702	0.498928	0.544731	0.600496
-14.5176	0.00404	0.005287	0.000582	0.0004	-0.00071	0.002487	-0.0013	-0.005736	0.004458	-0.003418	-0.003869	-0.000386		-14.5176	0.05404	0.105287	0.150582	0.2004	0.24929	0.302487	0.3487	0.394264	0.454458	0.496582	0.546131	0.599614
-14.441	0.003582	0.0043	0.000462	-0.000641	-0.000406	0.002757	-0.002841	-0.006597	0.004494	-0.005308	-0.002269	-0.001967		-14.441	0.053582	0.1043	0.150462	0.199359	0.249594	0.302757	0.347159	0.393403	0.454494	0.494692	0.547731	0.598033
-14.3644	0.003533	0.003261	0.000731	-0.001277	0.000183	0.002601	-0.003782	-0.0075	0.003911	-0.006292	-0.001353	-0.003511		-14.3644	0.053533	0.103261	0.150731	0.198723	0.250183	0.302601	0.346218	0.3925	0.453911	0.493708	0.548647	0.596489
-14.2878	0.003445	0.002943	0.001108	-0.001895	0.000785	0.002388	-0.003797	-0.007885	0.003087	-0.006101	-0.001482	-0.004433		-14.2878	0.053445	0.102943	0.151108	0.198105	0.250785	0.302388	0.346203	0.392115	0.453087	0.493899	0.548518	0.595567
-14.2113	0.002887	0.003405	0.00181	-0.002778	0.001473	0.002623	-0.003036	-0.007311	0.002651	-0.004955	-0.002335	-0.004545		-14.2113	0.052887	0.103405	0.15181	0.197222	0.251473	0.302623	0.346964	0.392689	0.452651	0.495045	0.547665	0.595455
-14.1347	0.001757	0.003368	0.003232	-0.00339	0.002313	0.0033	-0.002027	-0.005875	0.003155	-0.003415	-0.003242	-0.003846		-14.1347	0.051757	0.103368	0.153232	0.19661	0.252313	0.3033	0.347973	0.394125	0.453155	0.496585	0.546758	0.596154
-14.0581	0.000469	0.001926	0.004932	-0.002885	0.003076	0.003967	-0.00126	-0.004282	0.004635	-0.001902	-0.003553	-0.002453		-14.0581	0.050469	0.101926	0.154932	0.197115	0.253076	0.303967	0.34874	0.395718	0.454635	0.498098	0.546447	0.597547
-13.9815	-0.000248	0.000248	0.005662	-0.001277	0.003496	0.004312	-0.000725	-0.003293	0.006478	-0.00053	-0.002936	-0.000858		-13.9815	0.049752	0.100248	0.155662	0.198723	0.253496	0.304312	0.349275	0.396707	0.456478	0.49947	0.547064	0.599142
-13.905	3.3e-05	0.000449	0.004786	0.000377	0.003532	0.004412	1e-06	-0.003032	0.007772	0.000578	-0.001622	9.1e-05		-13.905	0.050033	0.100449	0.154786	0.200377	0.253532	0.304412	0.350001	0.396968	0.457772	0.500578	0.548378	0.600091
-13.8284	0.000962	0.002803	0.003249	0.001078	0.003211	0.004369	0.001049	-0.002872	0.007884	0.001121	-0.000337	-0.000149		-13.8284	0.050962	0.102803	0.153249	0.201078	0.253211	0.304369	0.351049	0.397128	0.457884	0.501121	0.549663	0.599851
-13.7518	0.001728	0.005137	0.002625	0.000831	0.002488	0.003995	0.001824	-0.002119	0.006816	0.000982	0.000302	-0.001216		-13.7518	0.051728	0.105137	0.152625	0.200831	0.252488	0.303995	0.351824	0.397881	0.456816	0.500982	0.550302	0.598784
-13.6752	0.001893	0.005314	0.003385	0.000324	0.001543	0.003074	0.001639	-0.000769	0.005092	0.000477	0.000394	-0.002193		-13.6752	0.051893	0.105314	0.153385	0.200324	0.251543	0.303074	0.351639	0.399231	0.455092	0.500477	0.550394	0.597807
-13.5987	0.001759	0.003429	0.004614	8.2e-05	0.000911	0.001786	0.000821	0.000531	0.003362	-5e-05	0.000599	-0.002618		-13.5987	0.051759	0.103429	0.154614	0.200082	0.250911	0.301786	0.350821	0.400531	0.453362	0.49995	0.550599	0.597382
-13.5221	0.001809	0.001012	0.005362	0.000237	0.000889	0.000624	0.00069	0.001255	0.002125	-0.000782	0.001257	-0.002945		-13.5221	0.051809	0.101012	0.155362	0.200237	0.250889	0.300624	0.35069	0.401255	0.452125	0.499218	0.551257	0.597055
-13.4455	0.002054	-0.001011	0.005705	0.000852	0.000897	-6.4e-05	0.00212	0.001534	0.001651	-0.002157	0.001895	-0.003895		-13.4455	0.052054	0.098989	0.155705	0.200852	0.250897	0.299936	0.35212	0.401534	0.451651	0.497843	0.551895	0.596105
-13.3689	0.002176	-0.002593	0.006208	0.001935	-1.7e-05	-0.00018	0.004365	0.001818	0.001944	-0.00403	0.001783	-0.005499		-13.3689	0.052176	0.097407	0.156208	0.201935	0.249983	0.29982	0.354365	0.401818	0.451944	0.49597	0.551783	0.594501
-13.2924	0.002114	-0.003425	0.006853	0.003111	-0.001864	0.000403	0.00576	0.002139	0.002727	-0.005531	0.0008	-0.00692		-13.2924	0.052114	0.096575	0.156853	0.203111	0.248136	0.300403	0.35576	0.402139	0.452727	0.494469	0.5508	0.59308
-13.2158	0.002052	-0.002954	0.007053	0.00361	-0.003328	0.001839	0.005512	0.002009	0.003604	-0.006005	-0.000561	-0.007168		-13.2158	0.052052	0.097046	0.157053	0.20361	0.246672	0.301839	0.355512	0.402009	0.453604	0.493995	0.549439	0.592832
-13.1392	0.001781	-0.001573	0.006594	0.002832	-0.003076	0.003769	0.004391	0.001107	0.004333	-0.005777	-0.00198	-0.005851		-13.1392	0.051781	0.098427	0.156594	0.202832	0.246924	0.303769	0.354391	0.401107	0.454333	0.494223	0.54802	0.594149
-13.0626	0.000572	-0.000474	0.005997	0.000931	-0.001319	0.005103	0.003627	-0.000126	0.00486	-0.005606	-0.003592	-0.003319		-13.0626	0.050572	0.099526	0.155997	0.200931	0.248681	0.305103	0.353627	0.399874	0.45486	0.494394	0.546408	0.596681
-12.9861	-0.001985	0.0002	0.005759	-0.001186	0.000303	0.004789	0.003627	-0.000795	0.005018	-0.005555	-0.005249	-0.000327		-12.9861	0.048015	0.1002	0.155759	0.198814	0.250303	0.304789	0.353627	0.399205	0.455018	0.494445	0.544751	0.599673
-12.9095	-0.005197	0.001898	0.005568	-0.002505	0.000394	0.002832	0.004006	-0.000487	0.004388	-0.00487	-0.005892	0.002272		-12.9095	0.044803	0.101898	0.155568	0.197495	0.250394	0.302832	0.354006	0.399513	0.454388	0.49513	0.544108	0.602272
-12.8329	-0.007639	0.005383	0.004684	-0.002729	-0.000924	0.000297	0.004381	0.000193	0.002684	-0.003093	-0.004345	0.003696		-12.8329	0.042361	0.105383	0.154684	0.197271	0.249076	0.300297	0.354381	0.400193	0.452684	0.496907	0.545655	0.603696
-12.7563	-0.008262	0.008795	0.003046	-0.002588	-0.002442	-0.001739	0.004609	0.000114	0.000277	-0.000881	-0.000838	0.003566		-12.7563	0.041738	0.108795	0.153046	0.197412	0.247558	0.298261	0.354609	0.400114	0.450277	0.499119	0.549162	0.603566
-12.6798	-0.006986	0.009391	0.001636	-0.003198	-0.003159	-0.00295	0.004499	-0.001284	-0.001875	0.000572	0.002726	0.002378		-12.6798	0.043014	0.109391	0.151636	0.196802	0.246841	0.29705	0.354499	0.398716	0.448125	0.500572	0.552726	0.602378
-12.6032	-0.004426	0.007018	0.001478	-0.004939	-0.00293	-0.00344	0.003951	-0.003322	-0.002943	0.000762	0.004442	0.001457		-12.6032	0.045574	0.107018	0.151478	0.195061	0.24707	0.29656	0.353951	0.396678	0.447057	0.500762	0.554442	0.601457
-12.5266	-0.001393	0.004462	0.002424	-0.006996	-0.00215	-0.003144	0.003457	-0.004555	-0.002832	0.00023	0.004176	0.00191		-12.5266	0.048607	0.104462	0.152424	0.193004	0.24785	0.296856	0.353457	0.395445	0.447168	0.50023	0.554176	0.60191
-12.45	0.001362	0.00405	0.003275	-0.008109	-0.001308	-0.002054	0.00382	-0.004021	-0.002108	-0.000196	0.00338	0.003433		-12.45	0.051362	0.10405	0.153275	0.191891	0.248692	0.297946	0.35382	0.395979	0.447892	0.499804	0.55338	0.603433
-12.3735	0.003332	0.005127	0.00322	-0.007663	-0.000863	-0.000868	0.00501	-0.002123	-0.00148	-0.000205	0.003298	0.0045		-12.3735	0.053332	0.105127	0.15322	0.192337	0.249137	0.299132	0.35501	0.397877	0.44852	0.499795	0.553298	0.6045
-12.2969	0.004409	0.00554	0.002756	-0.005982	-0.001102	-0.000755	0.005725	-0.000247	-0.001353	-2.6e-05	0.003771	0.004121		-12.2969	0.054409	0.10554	0.152756	0.194018	0.248898	0.299245	0.355725	0.399753	0.448647	0.499974	0.553771	0.604121
-12.2203	0.004753	0.004534	0.002805	-0.003809	-0.001801	-0.002048	0.004689	0.000504	-0.001699	-9e-06	0.00379	0.003192		-12.2203	0.054753	0.104534	0.152805	0.196191	0.248199	0.297952	0.354689	0.400504	0.448301	0.499991	0.55379	0.603192
-12.1438	0.0045	0.003076	0.003144	-0.00184	-0.002276	-0.003467	0.0023	0.000188	-0.002153	-0.000414	0.002713	0.003541		-12.1438	0.0545	0.103076	0.153144	0.19816	0.247724	0.296533	0.3523	0.400188	0.447847	0.499586	0.552713	0.603541
-12.0672	0.003714	0.001962	0.002415	-0.000588	-0.002076	-0.00314	0.000473	-0.000322	-0.002306	-0.001377	0.00076	0.00561		-12.0672	0.053714	0.101962	0.152415	0.199412	0.247924	0.29686	0.350473	0.399678	0.447694	0.498623	0.55076	0.60561
-11.9906	0.002547	0.00097	-1.5e-05	-0.000241	-0.001572	-0.000536	0.000678	-0.000369	-0.002052	-0.002728	-0.001213	0.007746		-11.9906	0.052547	0.10097	0.149985	0.199759	0.248428	0.299464	0.350678	0.399631	0.447948	0.497272	0.548787	0.607746
-11.914	0.00115	-0.000125	-0.002771	-0.000462	-0.001588	0.002876	0.002461	-8.5e-05	-0.001708	-0.003835	-0.002043	0.008228		-11.914	0.05115	0.099875	0.147229	0.199538	0.248412	0.302876	0.352461	0.399915	0.448292	0.496165	0.547957	0.608228
-11.8375	-0.000507	-0.000898	-0.00364	-0.000606	-0.002466	0.004997	0.004088	6e-06	-0.001686	-0.00403	-0.000822	0.007466		-11.8375	0.049493	0.099102	0.14636	0.199394	0.247534	0.304997	0.354088	0.400006	0.448314	0.49597	0.549178	0.607466
-11.7609	-0.002356	-0.00101	-0.001941	-0.000295	-0.003708	0.004928	0.004368	-0.000264	-0.002023	-0.003442	0.00215	0.007381		-11.7609	0.047644	0.09899	0.148059	0.199705	0.246292	0.304928	0.354368	0.399736	0.447977	0.496558	0.55215	0.607381
-11.6843	-0.003778	-0.000661	0.000767	0.000326	-0.004534	0.003322	0.003503	-0.000411	-0.002323	-0.003211	0.004996	0.00869		-11.6843	0.046222	0.099339	0.150767	0.200326	0.245466	0.303322	0.353503	0.399589	0.447677	0.496789	0.554996	0.60869
-11.6077	-0.003991	0.000144	0.002355	0.000946	-0.004515	0.001283	0.002351	0.000269	-0.002189	-0.004443	0.00558	0.009773		-11.6077	0.046009	0.100144	0.152355	0.200946	0.245485	0.301283	0.352351	0.400269	0.447811	0.495557	0.55558	0.609773
-11.5312	-0.003205	0.001903	0.002111	0.001454	-0.003624	-0.000652	0.001375	0.001951	-0.001623	-0.006846	0.003496	0.008732		-11.5312	0.046795	0.101903	0.152111	0.201454	0.246376	0.299348	0.351375	0.401951	0.448377	0.493154	0.553496	0.608732
-11.4546	-0.002827	0.004477	0.000999	0.001834	-0.00205	-0.00245	0.000588	0.003926	-0.000956	-0.008651	0.00035	0.005917		-11.4546	0.047173	0.104477	0.150999	0.201834	0.24795	0.29755	0.350588	0.403926	0.449044	0.491349	0.55035	0.605917
-11.378	-0.003977	0.006386	0.000384	0.00197	-0.000199	-0.003987	0.000214	0.005113	-0.000428	-0.008114	-0.002143	0.003561		-11.378	0.046023	0.106386	0.150384	0.20197	0.249801	0.296013	0.350214	0.405113	0.449572	0.491886	0.547857	0.603561
-11.3014	-0.006082	0.0063	0.000775	0.001811	0.00139	-0.004861	0.000825	0.005106	3.2e-05	-0.005055	-0.003847	0.003085		-11.3014	0.043918	0.1063	0.150775	0.201811	0.25139	0.295139	0.350825	0.405106	0.450032	0.494945	0.546153	0.603085
-11.2249	-0.007559	0.004914	0.001574	0.001577	0.002437	-0.00472	0.002579	0.004703	0.000601	-0.000859	-0.005614	0.003656		-11.2249	0.042441	0.104914	0.151574	0.201577	0.252437	0.29528	0.352579	0.404703	0.450601	0.499141	0.544386	0.603656
-11.1483	-0.007676	0.004219	0.001819	0.001577	0.003125	-0.003623	0.004583	0.00515	0.001214	0.002834	-0.007551	0.003613		-11.1483	0.042324	0.104219	0.151819	0.201577	0.253125	0.296377	0.354583	0.40515	0.451214	0.502834	0.542449	0.603613
-11.0717	-0.007027	0.004908	0.00124	0.001873	0.003605	-0.002085	0.005458	0.00675	0.001533	0.005244	-0.008708	0.00256		-11.0717	0.042973	0.104908	0.15124	0.201873	0.253605	0.297915	0.355458	0.40675	0.451533	0.505244	0.541292	0.60256
-10.9951	-0.006211	0.005637	0.00061	0.002312	0.003472	-0.000811	0.004659	0.008396	0.00126	0.00646	-0.008432	0.001439		-10.9951	0.043789	0.105637	0.15061	0.202312	0.253472	0.299189	0.354659	0.408396	0.45126	0.50646	0.541568	0.601439
-10.9186	-0.004954	0.00522	0.000897	0.002784	0.002166	-0.000211	0.00305	0.008642	0.000479	0.006877	-0.007251	0.000985		-10.9186	0.045046	0.10522	0.150897	0.202784	0.252166	0.299789	0.35305	0.408642	0.450479	0.506877	0.542749	0.600985
-10.842	-0.002905	0.004467	0.002071	0.003216	-6.3e-05	-4.6e-05	0.001999	0.007138	-0.000317	0.006859	-0.006106	0.000883		-10.842	0.047095	0.104467	0.152071	0.203216	0.249937	0.299954	0.351999	0.407138	0.449683	0.506859	0.543894	0.600883
-10.7654	-0.000641	0.005037	0.003071	0.003361	-0.002031	0.000261	0.002051	0.004899	-0.00056	0.006681	-0.005215	0.000479		-10.7654	0.049359	0.105037	0.153071	0.203361	0.247969	0.300261	0.352051	0.404899	0.44944	0.506681	0.544785	0.600479
-10.6888	0.000755	0.007166	0.00303	0.002893	-0.002766	0.000779	0.002638	0.003319	-8.7e-05	0.006422	-0.004151	-0.000272		-10.6888	0.050755	0.107166	0.15303	0.202893	0.247234	0.300779	0.352638	0.403319	0.449913	0.506422	0.545849	0.599728
-10.6123	0.000765	0.009522	0.002178	0.001801	-0.002507	0.000779	0.002911	0.003147	0.000603	0.005926	-0.002742	-0.000797		-10.6123	0.050765	0.109522	0.152178	0.201801	0.247493	0.300779	0.352911	0.403147	0.450603	0.505926	0.547258	0.599203
-10.5357	-0.00032	0.010927	0.001398	0.000457	-0.002263	-0.00034	0.002574	0.004221	0.000634	0.005062	-0.00144	-0.000505		-10.5357	0.04968	0.110927	0.151398	0.200457	0.247737	0.29966	0.352574	0.404221	0.450634	0.505062	0.54856	0.599495
-10.4591	-0.00185	0.01117	0.001347	-0.000845	-0.002492	-0.001962	0.001942	0.005711	-0.000483	0.003968	-0.000823	0.000785		-10.4591	0.04815	0.11117	0.151347	0.199155	0.247508	0.298038	0.351942	0.405711	0.449517	0.503968	0.549177	0.600785
-10.3825	-0.002971	0.010239	0.002298	-0.00223	-0.002558	-0.002661	0.001529	0.006436	-0.002226	0.002852	-0.001082	0.002676		-10.3825	0.047029	0.110239	0.152298	0.19777	0.247442	0.297339	0.351529	0.406436	0.447774	0.502852	0.548918	0.602676
-10.306	-0.002732	0.008039	0.004252	-0.003929	-0.001486	-0.001809	0.001738	0.005403	-0.003381	0.001642	-0.001994	0.004232		-10.306	0.047268	0.108039	0.154252	0.196071	0.248514	0.298191	0.351738	0.405403	0.446619	0.501642	0.548006	0.604232
-10.2294	-0.000938	0.005307	0.006583	-0.005746	0.000976	-0.000266	0.002699	0.002582	-0.003189	0.000179	-0.003173	0.004534		-10.2294	0.049062	0.105307	0.156583	0.194254	0.250976	0.299734	0.352699	0.402582	0.446811	0.500179	0.546827	0.604534
-10.1528	0.001034	0.003823	0.007971	-0.007073	0.004089	0.000859	0.004141	-0.000799	-0.002146	-0.001216	-0.004279	0.003544		-10.1528	0.051034	0.103823	0.157971	0.192927	0.254089	0.300859	0.354141	0.399201	0.447854	0.498784	0.545721	0.603544
-10.0762	0.001116	0.004799	0.007549	-0.00744	0.00662	0.001616	0.005489	-0.003115	-0.001476	-0.001749	-0.005141	0.002288		-10.0762	0.051116	0.104799	0.157549	0.19256	0.25662	0.301616	0.355489	0.396885	0.448524	0.498251	0.544859	0.602288
-9.99966	-0.001272	0.007417	0.006059	-0.006872	0.007557	0.002774	0.006232	-0.003691	-0.001873	-0.001042	-0.005728	0.00183		-9.99966	0.048728	0.107417	0.156059	0.193128	0.257557	0.302774	0.356232	0.396309	0.448127	0.498958	0.544272	0.60183
-9.92308	-0.004299	0.00964	0.005028	-0.005693	0.006671	0.004302	0.006188	-0.003231	-0.002986	0.000199	-0.006001	0.00221		-9.92308	0.045701	0.10964	0.155028	0.194307	0.256671	0.304302	0.356188	0.396769	0.447014	0.500199	0.543999	0.60221
-9.84651	-0.005437	0.010181	0.004764	-0.004238	0.004747	0.0052	0.005373	-0.002875	-0.004123	0.000705	-0.005967	0.002704		-9.84651	0.044563	0.110181	0.154764	0.195762	0.254747	0.3052	0.355373	0.397125	0.445877	0.500705	0.544033	0.602704
-9.76993	-0.004041	0.009145	0.004091	-0.002902	0.003187	0.004973	0.003818	-0.003055	-0.005057	-0.000194	-0.005977	0.002936		-9.76993	0.045959	0.109145	0.154091	0.197098	0.253187	0.304973	0.353818	0.396945	0.444943	0.499806	0.544023	0.602936
-9.69336	-0.001995	0.007122	0.002371	-0.0022	0.003017	0.004413	0.001704	-0.003409	-0.005875	-0.002089	-0.006684	0.003146		-9.69336	0.048005	0.107122	0.152371	0.1978	0.253017	0.304413	0.351704	0.396591	0.444125	0.497911	0.543316	0.603146
-9.61678	-0.001833	0.004597	0.000776	-0.002326	0.004048	0.004356	-0.000424	-0.003576	-0.006404	-0.003996	-0.008269	0.003266		-9.61678	0.048167	0.104597	0.150776	0.197674	0.254048	0.304356	0.349576	0.396424	0.443596	0.496004	0.541731	0.603266
-9.54021	-0.004249	0.002235	0.000765	-0.002575	0.005113	0.004256	-0.001906	-0.003672	-0.006313	-0.004963	-0.009808	0.002464		-9.54021	0.045751	0.102235	0.150765	0.197425	0.255113	0.304256	0.348094	0.396328	0.443687	0.495037	0.540192	0.602464
-9.46363	-0.00732	0.000852	0.001963	-0.00167	0.005234	0.002925	-0.002497	-0.003944	-0.00575	-0.004258	-0.00999	0.0002		-9.46363	0.04268	0.100852	0.151963	0.19833	0.255234	0.302925	0.347503	0.396056	0.44425	0.495742	0.54001	0.6002
-9.38706	-0.008152	0.00071	0.002572	0.000888	0.004453	0.000525	-0.002477	-0.004268	-0.00539	-0.001575	-0.008675	-0.002546		-9.38706	0.041848	0.10071	0.152572	0.200888	0.254453	0.300525	0.347523	0.395732	0.44461	0.498425	0.541325	0.597454
-9.31048	-0.005545	0.001367	0.001618	0.003898	0.003452	-0.00117	-0.002215	-0.004261	-0.005638	0.002526	-0.007253	-0.003853		-9.31048	0.044455	0.101367	0.151618	0.203898	0.253452	0.29883	0.347785	0.395739	0.444362	0.502526	0.542747	0.596147
-9.23391	-0.001155	0.002499	-0.000143	0.005303	0.002591	-0.000905	-0.001765	-0.003803	-0.006134	0.006599	-0.007053	-0.002853		-9.23391	0.048845	0.102499	0.149857	0.205303	0.252591	0.299095	0.348235	0.396197	0.443866	0.506599	0.542947	0.597147
-9.15733	0.002052	0.004267	-0.001511	0.004099	0.001691	0.000344	-0.000924	-0.003205	-0.006339	0.009191	-0.007724	-0.000707		-9.15733	0.052052	0.104267	0.148489	0.204099	0.251691	0.300344	0.349076	0.396795	0.443661	0.509191	0.542276	0.599293
-9.08076	0.002456	0.006528	-0.002057	0.001148	0.000729	0.0005	0.000469	-0.002836	-0.006337	0.009902	-0.007758	0.000718		-9.08076	0.052456	0.106528	0.147943	0.201148	0.250729	0.3005	0.350469	0.397164	0.443663	0.509902	0.542242	0.600718
-9.00418	0.00073	0.008313	-0.001849	-0.001941	0.000196	-0.001072	0.002335	-0.002687	-0.006612	0.009431	-0.006494	0.000824		-9.00418	0.05073	0.108313	0.148151	0.198059	0.250196	0.298928	0.352335	0.397313	0.443388	0.509431	0.543506	0.600824
-8.92761	-0.001514	0.008765	-0.00087	-0.004339	0.000417	-0.002903	0.004271	-0.002399	-0.007105	0.008636	-0.004918	0.000574		-8.92761	0.048486	0.108765	0.14913	0.195661	0.250417	0.297097	0.354271	0.397601	0.442895	0.508636	0.545082	0.600574
-8.85103	-0.003174	0.008265	0.000768	-0.006117	0.000793	-0.003324	0.005622	-0.001664	-0.006944	0.007721	-0.004279	0.000976		-8.85103	0.046826	0.108265	0.150768	0.193883	0.250793	0.296676	0.355622	0.398336	0.443056	0.507721	0.545721	0.600976
-8.77446	-0.003566	0.007961	0.002581	-0.007278	0.00031	-0.002273	0.005875	-0.000549	-0.005376	0.006369	-0.004481	0.001878		-8.77446	0.046434	0.107961	0.152581	0.192722	0.25031	0.297727	0.355875	0.399451	0.444624	0.506369	0.545519	0.601878
-8.69788	-0.002005	0.008295	0.004226	-0.007384	-0.00114	-0.000838	0.005179	0.00057	-0.002747	0.004425	-0.004377	0.002491		-8.69788	0.047995	0.108295	0.154226	0.192616	0.24886	0.299162	0.355179	0.40057	0.447253	0.504425	0.545623	0.602491
-8.62131	0.001408	0.008621	0.00585	-0.006235	-0.002412	0.000382	0.004329	0.001371	-0.000286	0.002279	-0.003347	0.002652		-8.62131	0.051408	0.108621	0.15585	0.193765	0.247588	0.300382	0.354329	0.401371	0.449714	0.502279	0.546653	0.602652
-8.54474	0.004846	0.008221	0.007478	-0.00438	-0.002353	0.001667	0.004049	0.001888	0.001057	0.000645	-0.00196	0.002998		-8.54474	0.054846	0.108221	0.157478	0.19562	0.247647	0.301667	0.354049	0.401888	0.451057	0.500645	0.54804	0.602998
-8.46816	0.00582	0.007124	0.008481	-0.002609	-0.001099	0.003089	0.00434	0.002437	0.00139	2.7e-05	-0.001016	0.003956		-8.46816	0.05582	0.107124	0.158481	0.197391	0.248901	0.303089	0.35434	0.402437	0.45139	0.500027	0.548984	0.603956
-8.39159	0.003656	0.005867	0.008313	-0.001234	0.000149	0.003946	0.00467	0.003208	0.001517	0.000322	-0.00043	0.005128		-8.39159	0.053656	0.105867	0.158313	0.198766	0.250149	0.303946	0.35467	0.403208	0.451517	0.500322	0.54957	0.605128
-8.31501	0.000278	0.005025	0.007464	-0.00021	0.000432	0.003703	0.004684	0.003937	0.002007	0.000872	0.000643	0.005933		-8.31501	0.050278	0.105025	0.157464	0.19979	0.250432	0.303703	0.354684	0.403937	0.452007	0.500872	0.550643	0.605933
-8.23844	-0.001826	0.005017	0.006905	0.000307	-0.000248	0.002973	0.004484	0.004077	0.002722	0.000993	0.002822	0.006454		-8.23844	0.048174	0.105017	0.156905	0.200307	0.249752	0.302973	0.354484	0.404077	0.452722	0.500993	0.552822	0.606454
-8.16186	-0.001927	0.005779	0.006603	2.7e-05	-0.001365	0.00289	0.004273	0.003312	0.003157	0.00053	0.005892	0.00718		-8.16186	0.048073	0.105779	0.156603	0.200027	0.248635	0.30289	0.354273	0.403312	0.453157	0.50053	0.555892	0.60718
-8.08529	-0.001022	0.006429	0.005407	-0.000794	-0.00251	0.003648	0.004013	0.001913	0.003033	-0.000125	0.008966	0.008115		-8.08529	0.048978	0.106429	0.155407	0.199206	0.24749	0.303648	0.354013	0.401913	0.453033	0.499875	0.558966	0.608115
-8.00871	-0.000165	0.005862	0.002752	-0.001255	-0.003401	0.004288	0.003589	0.000576	0.002448	-0.000609	0.010949	0.008688		-8.00871	0.049835	0.105862	0.152752	0.198745	0.246599	0.304288	0.353589	0.400576	0.452448	0.499391	0.560949	0.608688
-7.93214	0.000368	0.004064	-0.000164	-0.000688	-0.00366	0.004083	0.003158	-3.6e-05	0.001573	-0.001028	0.010997	0.008594		-7.93214	0.050368	0.104064	0.149836	0.199312	0.24634	0.304083	0.353158	0.399964	0.451573	0.498972	0.560997	0.608594
-7.85556	0.000493	0.002391	-0.001451	0.000533	-0.003004	0.00357	0.003106	0.000332	0.000432	-0.001694	0.009001	0.008247		-7.85556	0.050493	0.102391	0.148549	0.200533	0.246996	0.30357	0.353106	0.400332	0.450432	0.498306	0.559001	0.608247
-7.77899	-0.000171	0.002215	-0.000481	0.001382	-0.00171	0.003815	0.003625	0.001429	-0.000934	-0.002478	0.005874	0.00815		-7.77899	0.049829	0.102215	0.149519	0.201382	0.24829	0.303815	0.353625	0.401429	0.449066	0.497522	0.555874	0.60815
-7.70241	-0.001844	0.003675	0.001716	0.001267	-0.000605	0.005012	0.004347	0.002686	-0.002212	-0.002648	0.003096	0.008167		-7.70241	0.048156	0.103675	0.151716	0.201267	0.249395	0.305012	0.354347	0.402686	0.447788	0.497352	0.553096	0.608167
-7.62584	-0.004042	0.006065	0.003774	0.000466	-0.000373	0.00635	0.004524	0.003624	-0.002951	-0.001465	0.001604	0.00777		-7.62584	0.045958	0.106065	0.153774	0.200466	0.249627	0.30635	0.354524	0.403624	0.447049	0.498535	0.551604	0.60777
-7.54926	-0.005849	0.008816	0.005139	-0.000482	-0.000861	0.00711	0.003706	0.004214	-0.00299	0.001102	0.001084	0.006765		-7.54926	0.044151	0.108816	0.155139	0.199518	0.249139	0.30711	0.353706	0.404214	0.44701	0.501102	0.551084	0.606765
-7.47269	-0.006568	0.01139	0.00587	-0.001367	-0.001174	0.007274	0.002319	0.004818	-0.002675	0.004312	0.000522	0.005378		-7.47269	0.043432	0.11139	0.15587	0.198633	0.248826	0.307274	0.352319	0.404818	0.447325	0.504312	0.550522	0.605378
-7.39611	-0.005974	0.012674	0.005973	-0.002061	-0.000588	0.006954	0.001377	0.005693	-0.002578	0.007216	-0.000514	0.003773		-7.39611	0.044026	0.112674	0.155973	0.197939	0.249412	0.306954	0.351377	0.405693	0.447422	0.507216	0.549486	0.603773
-7.31954	-0.004205	0.011562	0.005393	-0.002026	0.000632	0.005897	0.00142	0.006622	-0.003051	0.00929	-0.001344	0.001933		-7.31954	0.045795	0.111562	0.155393	0.197974	0.250632	0.305897	0.35142	0.406622	0.446949	0.50929	0.548656	0.601933
-7.24296	-0.001704	0.008385	0.004446	-0.000627	0.001462	0.004115	0.00187	0.007139	-0.00398	0.010627	-0.001039	6.6e-05		-7.24296	0.048296	0.108385	0.154446	0.199373	0.251462	0.304115	0.35187	0.407139	0.44602	0.510627	0.548961	0.600066
-7.16639	0.00083	0.005139	0.00374	0.001906	0.001247	0.002589	0.00173	0.007021	-0.004862	0.011707	0.000365	-0.001286		-7.16639	0.05083	0.105139	0.15374	0.201906	0.251247	0.302589	0.35173	0.407021	0.445138	0.511707	0.550365	0.598714
-7.08981	0.002793	0.003927	0.003566	0.00425	0.00044	0.002557	0.000834	0.006374	-0.005063	0.012997	0.001747	-0.001796		-7.08981	0.052793	0.103927	0.153566	0.20425	0.25044	0.302557	0.350834	0.406374	0.444937	0.512997	0.551747	0.598204
-7.01324	0.004115	0.005283	0.003664	0.005043	8.6e-05	0.00394	1e-06	0.005316	-0.004222	0.014631	0.002037	-0.001776		-7.01324	0.054115	0.105283	0.153664	0.205043	0.250086	0.30394	0.350001	0.405316	0.445778	0.514631	0.552037	0.598224
-6.93667	0.005266	0.007882	0.003736	0.004156	0.000701	0.005104	-0.000116	0.003885	-0.002622	0.016306	0.001243	-0.001853		-6.93667	0.055266	0.107882	0.153736	0.204156	0.250701	0.305104	0.349884	0.403885	0.447378	0.516306	0.551243	0.598147
-6.86009	0.006712	0.009427	0.003963	0.002745	0.001926	0.004564	0.000168	0.002376	-0.001131	0.017431	0.000241	-0.002322		-6.86009	0.056712	0.109427	0.153963	0.202745	0.251926	0.304564	0.350168	0.402376	0.448869	0.517431	0.550241	0.597678
-6.78352	0.008351	0.008096	0.004713	0.002142	0.003147	0.002607	0.000243	0.001449	-0.00056	0.017467	-0.000236	-0.002962		-6.78352	0.058351	0.108096	0.154713	0.202142	0.253147	0.302607	0.350243	0.401449	0.44944	0.517467	0.549764	0.597038
-6.70694	0.009479	0.003988	0.005795	0.002812	0.004036	0.000819	0.000238	0.001562	-0.000949	0.016235	-0.000149	-0.003423		-6.70694	0.059479	0.103988	0.155795	0.202812	0.254036	0.300819	0.350238	0.401562	0.449051	0.516235	0.549851	0.596577
-6.63037	0.009343	-0.000532	0.006354	0.004237	0.004412	0.000253	0.000751	0.002348	-0.001543	0.014035	0.000194	-0.003648		-6.63037	0.059343	0.099468	0.156354	0.204237	0.254412	0.300253	0.350751	0.402348	0.448457	0.514035	0.550194	0.596352
-6.55379	0.007807	-0.002624	0.005722	0.00554	0.004086	0.000622	0.001708	0.002848	-0.001538	0.011548	0.000616	-0.003962		-6.55379	0.057807	0.097376	0.155722	0.20554	0.254086	0.300622	0.351708	0.402848	0.448462	0.511548	0.550616	0.596038
-6.47722	0.005569	-0.001557	0.004247	0.006217	0.003234	0.001236	0.002254	0.002428	-0.000812	0.009623	0.001026	-0.004788		-6.47722	0.055569	0.098443	0.154247	0.206217	0.253234	0.301236	0.352254	0.402428	0.449188	0.509623	0.551026	0.595212
-6.40064	0.003708	0.000867	0.003093	0.006471	0.002643	0.002009	0.002016	0.001297	0.000124	0.008968	0.001238	-0.006173		-6.40064	0.053708	0.100867	0.153093	0.206471	0.252643	0.302009	0.352016	0.401297	0.450124	0.508968	0.551238	0.593827
-6.32407	0.002918	0.002615	0.003231	0.006895	0.003036	0.003128	0.001845	8.9e-05	0.000768	0.009767	0.001193	-0.007528		-6.32407	0.052918	0.102615	0.153231	0.206895	0.253036	0.303128	0.351845	0.400089	0.450768	0.509767	0.551193	0.592472
-6.24749	0.003091	0.003415	0.004714	0.00773	0.004146	0.004168	0.002688	-0.000841	0.001077	0.011429	0.001213	-0.007969		-6.24749	0.053091	0.103415	0.154714	0.20773	0.254146	0.304168	0.352688	0.399159	0.451077	0.511429	0.551213	0.592031
-6.17092	0.003545	0.004005	0.006838	0.008529	0.004851	0.004211	0.004048	-0.00157	0.001331	0.01284	0.001643	-0.00705		-6.17092	0.053545	0.104005	0.156838	0.208529	0.254851	0.304211	0.354048	0.39843	0.451331	0.51284	0.551643	0.59295
-6.09434	0.003597	0.00438	0.008762	0.008746	0.004406	0.002911	0.004307	-0.00222	0.00174	0.01316	0.002237	-0.005107		-6.09434	0.053597	0.10438	0.158762	0.208746	0.254406	0.302911	0.354307	0.39778	0.45174	0.51316	0.552237	0.594893
-6.01777	0.003	0.003933	0.009857	0.008482	0.003256	0.000983	0.002742	-0.002702	0.002321	0.012474	0.002321	-0.002835		-6.01777	0.053	0.103933	0.159857	0.208482	0.253256	0.300983	0.352742	0.397298	0.452321	0.512474	0.552321	0.597165
-5.94119	0.002032	0.002947	0.009754	0.008174	0.002468	-0.000597	0.00063	-0.002872	0.003037	0.011528	0.001747	-0.000691		-5.94119	0.052032	0.102947	0.159754	0.208174	0.252468	0.299403	0.35063	0.397128	0.453037	0.511528	0.551747	0.599309
-5.86462	0.001301	0.002641	0.008435	0.007594	0.002531	-0.001639	-8.6e-05	-0.002794	0.003863	0.010744	0.001315	0.00113		-5.86462	0.051301	0.102641	0.158435	0.207594	0.252531	0.298361	0.349914	0.397206	0.453863	0.510744	0.551315	0.60113
-5.78804	0.001278	0.003498	0.006484	0.005798	0.002937	-0.002719	0.001012	-0.002719	0.004671	0.009692	0.001889	0.00238		-5.78804	0.051278	0.103498	0.156484	0.205798	0.252937	0.297281	0.351012	0.397281	0.454671	0.509692	0.551889	0.60238
-5.71147	0.001749	0.004548	0.005048	0.002484	0.002866	-0.004209	0.00242	-0.002837	0.005179	0.007765	0.003296	0.002758		-5.71147	0.051749	0.104548	0.155048	0.202484	0.252866	0.295791	0.35242	0.397163	0.455179	0.507765	0.553296	0.602758
-5.6349	0.001734	0.004644	0.005134	-0.001107	0.00214	-0.005552	0.002465	-0.003088	0.005148	0.005203	0.004486	0.002217		-5.6349	0.051734	0.104644	0.155134	0.198893	0.25214	0.294448	0.352465	0.396912	0.455148	0.505203	0.554486	0.602217
-5.55832	0.000296	0.003668	0.006656	-0.003238	0.001461	-0.005663	0.001023	-0.00324	0.004623	0.002998	0.004694	0.001015		-5.55832	0.050296	0.103668	0.156656	0.196762	0.251461	0.294337	0.351023	0.39676	0.454623	0.502998	0.554694	0.601015
-5.48175	-0.002358	0.002071	0.008229	-0.003438	0.001759	-0.004044	-0.000645	-0.003138	0.003937	0.001653	0.00402	-0.000598		-5.48175	0.047642	0.102071	0.158229	0.196562	0.251759	0.295956	0.349355	0.396862	0.453937	0.501653	0.55402	0.599402
-5.40517	-0.004799	8.6e-05	0.008252	-0.002638	0.003222	-0.00147	-0.00139	-0.002835	0.003456	0.000439	0.002828	-0.002463		-5.40517	0.045201	0.100086	0.158252	0.197362	0.253222	0.29853	0.34861	0.397165	0.453456	0.500439	0.552828	0.597537
-5.3286	-0.005705	-0.00196	0.00638	-0.001719	0.004988	0.000504	-0.001129	-0.002455	0.003324	-0.001646	0.001091	-0.004172		-5.3286	0.044295	0.09804	0.15638	0.198281	0.254988	0.300504	0.348871	0.397545	0.453324	0.498354	0.551091	0.595828
-5.25202	-0.005209	-0.003274	0.003821	-0.000696	0.005881	0.000844	-0.000546	-0.001972	0.003384	-0.004297	-0.001348	-0.004896		-5.25202	0.044791	0.096726	0.153821	0.199304	0.255881	0.300844	0.349454	0.398028	0.453384	0.495703	0.548652	0.595104
-5.17545	-0.004566	-0.003427	0.002028	0.000476	0.005533	-0.000171	-0.000334	-0.001245	0.003261	-0.005806	-0.004115	-0.003904		-5.17545	0.045434	0.096573	0.152028	0.200476	0.255533	0.299829	0.349666	0.398755	0.453261	0.494194	0.545885	0.596096
-5.09887	-0.00448	-0.003175	0.001243	0.001062	0.004645	-0.001473	-0.000807	-0.000311	0.002562	-0.004797	-0.006343	-0.001303		-5.09887	0.04552	0.096825	0.151243	0.201062	0.254645	0.298527	0.349193	0.399689	0.452562	0.495203	0.543657	0.598697
-5.0223	-0.004229	-0.003503	0.000551	0.000218	0.004136	-0.002415	-0.001808	0.000488	0.001161	-0.001748	-0.007409	0.001851		-5.0223	0.045771	0.096497	0.150551	0.200218	0.254136	0.297585	0.348192	0.400488	0.451161	0.498252	0.542591	0.601851
-4.94572	-0.002727	-0.004068	-0.000773	-0.001743	0.004237	-0.003221	-0.002687	0.000829	-0.000601	0.001536	-0.007422	0.004265		-4.94572	0.047273	0.095932	0.149227	0.198257	0.254237	0.296779	0.347313	0.400829	0.449399	0.501536	0.542578	0.604265
-4.86915	-0.000106	-0.003592	-0.002383	-0.003416	0.004573	-0.004312	-0.002674	0.000836	-0.002034	0.003768	-0.00694	0.005262		-4.86915	0.049894	0.096408	0.147617	0.196584	0.254573	0.295688	0.347326	0.400836	0.447966	0.503768	0.54306	0.605262
-4.79257	0.002264	-0.001877	-0.003433	-0.00377	0.004874	-0.005579	-0.001701	0.001031	-0.002566	0.00508	-0.006384	0.005089		-4.79257	0.052264	0.098123	0.146567	0.19623	0.254874	0.294421	0.348299	0.401031	0.447434	0.50508	0.543616	0.605089
-4.716	0.003247	-0.000327	-0.003606	-0.003213	0.005194	-0.006589	-0.000741	0.001776	-0.002179	0.006117	-0.005792	0.00451		-4.716	0.053247	0.099673	0.146394	0.196787	0.255194	0.293411	0.349259	0.401776	0.447821	0.506117	0.544208	0.60451
-4.63942	0.002946	0.000113	-0.003225	-0.002991	0.005439	-0.007192	-0.000881	0.002855	-0.001422	0.006823	-0.00503	0.004129		-4.63942	0.052946	0.100113	0.146775	0.197009	0.255439	0.292808	0.349119	0.402855	0.448578	0.506823	0.54497	0.604129
-4.56285	0.002225	0.000658	-0.00253	-0.003675	0.005139	-0.007448	-0.002026	0.003656	-0.000992	0.00655	-0.004195	0.003988		-4.56285	0.052225	0.100658	0.14747	0.196325	0.255139	0.292552	0.347974	0.403656	0.449008	0.50655	0.545805	0.603988
-4.48627	0.001701	0.003336	-0.001379	-0.004416	0.003997	-0.007096	-0.0029	0.003742	-0.001236	0.00515	-0.003769	0.003698		-4.48627	0.051701	0.103336	0.148621	0.195584	0.253997	0.292904	0.3471	0.403742	0.448764	0.50515	0.546231	0.603698
-4.4097	0.001472	0.008142	0.00018	-0.003769	0.002483	-0.005699	-0.002483	0.003173	-0.001935	0.003447	-0.004253	0.002875		-4.4097	0.051472	0.108142	0.15018	0.196231	0.252483	0.294301	0.347517	0.403173	0.448065	0.503447	0.545747	0.602875
-4.33312	0.001415	0.012468	0.001402	-0.001273	0.001536	-0.003557	-0.001077	0.002327	-0.002469	0.002496	-0.005497	0.001451		-4.33312	0.051415	0.112468	0.151402	0.198727	0.251536	0.296443	0.348923	0.402327	0.447531	0.502496	0.544503	0.601451
-4.25655	0.001301	0.013711	0.00136	0.001882	0.001614	-0.001963	0.000277	0.001537	-0.002264	0.002676	-0.006524	-0.000245		-4.25655	0.051301	0.113711	0.15136	0.201882	0.251614	0.298037	0.350277	0.401537	0.447736	0.502676	0.543476	0.599755
-4.17997	0.000764	0.012026	3.8e-05	0.003903	0.002239	-0.002005	0.001046	0.000937	-0.001271	0.003655	-0.006313	-0.001557		-4.17997	0.050764	0.112026	0.150038	0.203903	0.252239	0.297995	0.351046	0.400937	0.448729	0.503655	0.543687	0.598443
-4.1034	-0.000394	0.010124	-0.001367	0.004158	0.002596	-0.003253	0.001425	0.000611	-8.2e-05	0.004994	-0.004833	-0.001704		-4.1034	0.049606	0.110124	0.148633	0.204158	0.252596	0.296747	0.351425	0.400611	0.449918	0.504994	0.545167	0.598296
-4.02682	-0.001806	0.010417	-0.001485	0.003722	0.002423	-0.004155	0.001556	0.000736	0.00047	0.006475	-0.003061	-0.000303		-4.02682	0.048194	0.110417	0.148515	0.203722	0.252423	0.295845	0.351556	0.400736	0.45047	0.506475	0.546939	0.599697
-3.95025	-0.002686	0.012599	-0.000139	0.004142	0.002154	-0.003811	0.001157	0.001443	-1.8e-05	0.007949	-0.001891	0.002116		-3.95025	0.047314	0.112599	0.149861	0.204142	0.252154	0.296189	0.351157	0.401443	0.449982	0.507949	0.548109	0.602116
-3.87367	-0.002454	0.014071	0.001489	0.005873	0.002269	-0.002913	9.9e-05	0.002488	-0.001143	0.009197	-0.001249	0.004235		-3.87367	0.047546	0.114071	0.151489	0.205873	0.252269	0.297087	0.350099	0.402488	0.448857	0.509197	0.548751	0.604235
-3.7971	-0.00116	0.012646	0.002159	0.008035	0.002708	-0.002714	-0.001086	0.003226	-0.001947	0.01002	-0.000514	0.004877		-3.7971	0.04884	0.112646	0.152159	0.208035	0.252708	0.297286	0.348914	0.403226	0.448053	0.51002	0.549486	0.604877
-3.72052	0.00052	0.008727	0.001889	0.009368	0.00303	-0.003431	-0.001628	0.003129	-0.001588	0.010288	0.000422	0.003877		-3.72052	0.05052	0.108727	0.151889	0.209368	0.25303	0.296569	0.348372	0.403129	0.448412	0.510288	0.550422	0.603877
-3.64395	0.001513	0.00482	0.001785	0.009122	0.003039	-0.004125	-0.001305	0.002383	7.3e-05	0.009788	0.000882	0.002011		-3.64395	0.051513	0.10482	0.151785	0.209122	0.253039	0.295875	0.348695	0.402383	0.450073	0.509788	0.550882	0.602011
-3.56738	0.000855	0.003144	0.002652	0.007322	0.003094	-0.003998	-0.000562	0.001748	0.002367	0.008201	0.000245	0.000194		-3.56738	0.050855	0.103144	0.152652	0.207322	0.253094	0.296002	0.349438	0.401748	0.452367	0.508201	0.550245	0.600194
-3.4908	-0.00148	0.003891	0.004095	0.004755	0.003741	-0.003335	2.2e-05	0.001693	0.004264	0.005447	-0.001253	-0.001058		-3.4908	0.04852	0.103891	0.154095	0.204755	0.253741	0.296665	0.350022	0.401693	0.454264	0.505447	0.548747	0.598942
-3.41423	-0.004178	0.005584	0.005143	0.002705	0.005054	-0.002978	0.000169	0.001817	0.005039	0.002028	-0.002664	-0.001497		-3.41423	0.045822	0.105584	0.155143	0.202705	0.255054	0.297022	0.350169	0.401817	0.455039	0.502028	0.547336	0.598503
-3.33765	-0.005476	0.006511	0.005441	0.002124	0.006396	-0.003211	-0.000139	0.001361	0.004626	-0.001087	-0.003104	-0.000936		-3.33765	0.044524	0.106511	0.155441	0.202124	0.256396	0.296789	0.349861	0.401361	0.454626	0.498913	0.546896	0.599064
-3.26108	-0.0047	0.005656	0.005461	0.002734	0.006905	-0.003516	-0.000814	0.000201	0.003366	-0.003039	-0.002276	0.000509		-3.26108	0.0453	0.105656	0.155461	0.202734	0.256905	0.296484	0.349186	0.400201	0.453366	0.496961	0.547724	0.600509
-3.1845	-0.002635	0.002974	0.005604	0.003249	0.00631	-0.00331	-0.001625	-0.000944	0.001534	-0.003627	-0.000485	0.002116		-3.1845	0.047365	0.102974	0.155604	0.203249	0.25631	0.29669	0.348375	0.399056	0.451534	0.496373	0.549515	0.602116
-3.10793	-0.000308	-0.000447	0.005484	0.00278	0.005245	-0.002577	-0.00216	-0.001358	-0.000725	-0.003415	0.001589	0.002906		-3.10793	0.049692	0.099553	0.155484	0.20278	0.255245	0.297423	0.34784	0.398642	0.449275	0.496585	0.551589	0.602906
-3.03135	0.002127	-0.002667	0.004329	0.00183	0.004659	-0.001625	-0.00204	-0.001052	-0.003005	-0.003316	0.003233	0.002536		-3.03135	0.052127	0.097333	0.154329	0.20183	0.254659	0.298375	0.34796	0.398948	0.446995	0.496684	0.553233	0.602536
-2.95478	0.004925	-0.00224	0.001934	0.001588	0.004823	-0.00042	-0.001289	-0.000474	-0.004519	-0.003927	0.004132	0.00176		-2.95478	0.054925	0.09776	0.151934	0.201588	0.254823	0.29958	0.348711	0.399526	0.445481	0.496073	0.554132	0.60176
-2.8782	0.007647	0.00033	-0.000962	0.002406	0.005015	0.001548	-0.000409	0.000223	-0.004713	-0.005059	0.00455	0.001815		-2.8782	0.057647	0.10033	0.149038	0.202406	0.255015	0.301548	0.349591	0.400223	0.445287	0.494941	0.55455	0.601815
-2.80163	0.009195	0.002913	-0.003226	0.003372	0.00431	0.004587	4.9e-05	0.00122	-0.003939	-0.005881	0.004904	0.003263		-2.80163	0.059195	0.102913	0.146774	0.203372	0.25431	0.304587	0.350049	0.40122	0.446061	0.494119	0.554904	0.603263
-2.72505	0.008985	0.003868	-0.004195	0.003436	0.002571	0.008031	4.8e-05	0.002379	-0.003194	-0.00564	0.005098	0.005472		-2.72505	0.058985	0.103868	0.145805	0.203436	0.252571	0.308031	0.350048	0.402379	0.446806	0.49436	0.555098	0.605472
-2.64848	0.007678	0.003514	-0.004056	0.002574	0.000542	0.010331	0.000106	0.002972	-0.003066	-0.004331	0.004544	0.007235		-2.64848	0.057678	0.103514	0.145944	0.202574	0.250542	0.310331	0.350106	0.402972	0.446934	0.495669	0.554544	0.607235
-2.5719	0.006639	0.00322	-0.003518	0.001622	-0.000973	0.010207	0.000658	0.002351	-0.003169	-0.002688	0.002988	0.007817		-2.5719	0.056639	0.10322	0.146482	0.201622	0.249027	0.310207	0.350658	0.402351	0.446831	0.497312	0.552988	0.607817
-2.49533	0.00685	0.003444	-0.003168	0.001106	-0.00175	0.00785	0.001464	0.000779	-0.002801	-0.001536	0.001106	0.007351		-2.49533	0.05685	0.103444	0.146832	0.201106	0.24825	0.30785	0.351464	0.400779	0.447199	0.498464	0.551106	0.607351
-2.41875	0.008182	0.003265	-0.003108	0.000582	-0.00197	0.004902	0.001832	-0.000636	-0.001903	-0.001185	-6.4e-05	0.006383		-2.41875	0.058182	0.103265	0.146892	0.200582	0.24803	0.304902	0.351832	0.399364	0.448097	0.498815	0.549936	0.606383
-2.34218	0.009401	0.001757	-0.003095	-0.000794	-0.001765	0.003069	0.001462	-0.000882	-0.001035	-0.001395	-0.000223	0.005329		-2.34218	0.059401	0.101757	0.146905	0.199206	0.248235	0.303069	0.351462	0.399118	0.448965	0.498605	0.549777	0.605329
-2.2656	0.009052	-0.00072	-0.002806	-0.003187	-0.00116	0.002735	0.000824	0.000153	-0.000464	-0.00176	-7.4e-05	0.004462		-2.2656	0.059052	0.09928	0.147194	0.196813	0.24884	0.302735	0.350824	0.400153	0.449536	0.49824	0.549926	0.604462
-2.18903	0.006894	-0.002711	-0.001897	-0.005736	-0.000265	0.003008	0.000599	0.001754	0.000257	-0.002069	-0.000396	0.004172		-2.18903	0.056894	0.097289	0.148103	0.194264	0.249735	0.303008	0.350599	0.401754	0.450257	0.497931	0.549604	0.604172
-2.11246	0.004501	-0.002772	-0.000137	-0.007286	0.000769	0.002963	0.000914	0.00313	0.001556	-0.002408	-0.001163	0.004853		-2.11246	0.054501	0.097228	0.149863	0.192714	0.250769	0.302963	0.350914	0.40313	0.451556	0.497592	0.548837	0.604853
-2.03588	0.003782	-0.000339	0.002095	-0.00735	0.001919	0.002477	0.001346	0.004041	0.002961	-0.003069	-0.001768	0.006391		-2.03588	0.053782	0.099661	0.152095	0.19265	0.251919	0.302477	0.351346	0.404041	0.452961	0.496931	0.548232	0.606391
-1.95931	0.004692	0.003925	0.003568	-0.006357	0.003116	0.001836	0.001525	0.00479	0.003316	-0.004325	-0.001929	0.007914		-1.95931	0.054692	0.103925	0.153568	0.193643	0.253116	0.301836	0.351525	0.40479	0.453316	0.495675	0.548071	0.607914
-1.88273	0.005069	0.008313	0.003103	-0.005132	0.003941	0.000998	0.001453	0.005771	0.001921	-0.006134	-0.002051	0.008246		-1.88273	0.055069	0.108313	0.153103	0.194868	0.253941	0.300998	0.351453	0.405771	0.451921	0.493866	0.547949	0.608246
-1.80616	0.003252	0.011001	0.001094	-0.004263	0.003824	-0.000261	0.001238	0.007091	-0.000783	-0.007967	-0.00268	0.006809		-1.80616	0.053252	0.111001	0.151094	0.195737	0.253824	0.299739	0.351238	0.407091	0.449217	0.492033	0.54732	0.606809
-1.72958	0.000243	0.011368	-0.000368	-0.003827	0.00268	-0.001659	0.000797	0.00858	-0.003676	-0.009011	-0.003779	0.004205		-1.72958	0.050243	0.111368	0.149632	0.196173	0.25268	0.298341	0.350797	0.40858	0.446324	0.490989	0.546221	0.604205
-1.65301	-0.001535	0.010453	0.00045	-0.003496	0.001136	-0.002441	1.9e-05	0.009958	-0.005879	-0.008648	-0.004649	0.001932		-1.65301	0.048465	0.110453	0.15045	0.196504	0.251136	0.297559	0.350019	0.409958	0.444121	0.491352	0.545351	0.601932
-1.57643	-0.001293	0.009802	0.002799	-0.002892	-3e-05	-0.002265	-0.000885	0.010893	-0.007106	-0.006774	-0.004543	0.001282		-1.57643	0.048707	0.109802	0.152799	0.197108	0.24997	0.297735	0.349115	0.410893	0.442894	0.493226	0.545457	0.601282
-1.49986	-0.000623	0.009842	0.004014	-0.002036	-0.000571	-0.001703	-0.00138	0.011007	-0.007402	-0.003724	-0.003398	0.002274		-1.49986	0.049377	0.109842	0.154014	0.197964	0.249429	0.298297	0.34862	0.411007	0.442598	0.496276	0.546602	0.602274
-1.42328	-0.001087	0.009601	0.002384	-0.001471	-0.000783	-0.001601	-0.001047	0.010054	-0.006895	-5.5e-05	-0.002069	0.003673		-1.42328	0.048913	0.109601	0.152384	0.198529	0.249217	0.298399	0.348953	0.410054	0.443105	0.499945	0.547931	0.603673
-1.34671	-0.002151	0.007912	-0.000993	-0.001746	-0.001004	-0.002184	-1.5e-05	0.008185	-0.005821	0.003448	-0.001732	0.004208		-1.34671	0.047849	0.107912	0.149007	0.198254	0.248996	0.297816	0.349985	0.408185	0.444179	0.503448	0.548268	0.604208
-1.27013	-0.002211	0.004552	-0.003523	-0.002773	-0.001295	-0.003048	0.001081	0.005917	-0.004522	0.005768	-0.002797	0.003758		-1.27013	0.047789	0.104552	0.146477	0.197227	0.248705	0.296952	0.351081	0.405917	0.445478	0.505768	0.547203	0.603758
-1.19356	-0.000917	0.000274	-0.003844	-0.003894	-0.001568	-0.003785	0.001669	0.003814	-0.003257	0.006163	-0.004336	0.003177		-1.19356	0.049083	0.100274	0.146156	0.196106	0.248432	0.296215	0.351669	0.403814	0.446743	0.506163	0.545664	0.603177
-1.11698	0.000551	-0.00367	-0.002773	-0.004611	-0.001832	-0.004192	0.001788	0.002277	-0.002133	0.004959	-0.004788	0.003072		-1.11698	0.050551	0.09633	0.147227	0.195389	0.248168	0.295808	0.351788	0.402277	0.447867	0.504959	0.545212	0.603072
-1.04041	0.001307	-0.005753	-0.001829	-0.00494	-0.002246	-0.003995	0.001925	0.001631	-0.001271	0.003612	-0.003433	0.003111		-1.04041	0.051307	0.094247	0.148171	0.19506	0.247754	0.296005	0.351925	0.401631	0.448729	0.503612	0.546567	0.603111
-0.963834	0.001739	-0.004627	-0.00153	-0.004955	-0.002937	-0.002942	0.002223	0.002111	-0.000867	0.003515	-0.001126	0.002627		-0.963834	0.051739	0.095373	0.14847	0.195045	0.247063	0.297058	0.352223	0.402111	0.449133	0.503515	0.548874	0.602627
-0.887259	0.002378	-0.000258	-0.001392	-0.004408	-0.003765	-0.001413	0.002125	0.003565	-0.000907	0.004612	0.000522	0.001489		-0.887259	0.052378	0.099742	0.148608	0.195592	0.246235	0.298587	0.352125	0.403565	0.449093	0.504612	0.550522	0.601489
-0.810684	0.002725	0.005377	-0.001016	-0.003147	-0.00427	-0.000498	0.001094	0.005347	-0.000958	0.005445	0.000631	7.1e-05		-0.810684	0.052725	0.105377	0.148984	0.196853	0.24573	0.299502	0.351094	0.405347	0.449042	0.505445	0.550631	0.600071
-0.734109	0.002054	0.009539	-0.000613	-0.001592	-0.004006	-0.000956	-0.000438	0.006852	-0.000499	0.004694	-0.000299	-0.001354		-0.734109	0.052054	0.109539	0.149387	0.198408	0.245994	0.299044	0.349562	0.406852	0.449501	0.504694	0.549701	0.598646
-0.657535	0.000959	0.011165	-0.000473	-0.000338	-0.003008	-0.002164	-0.001339	0.008125	0.000509	0.002501	-0.001057	-0.00273		-0.657535	0.050959	0.111165	0.149527	0.199662	0.246992	0.297836	0.348661	0.408125	0.450509	0.502501	0.548943	0.59727
-0.58096	0.00108	0.011689	-0.000391	0.00057	-0.001815	-0.002555	-0.001105	0.009628	0.00158	0.000154	-0.00086	-0.003803		-0.58096	0.05108	0.111689	0.149609	0.20057	0.248185	0.297445	0.348895	0.409628	0.45158	0.500154	0.54914	0.596197
-0.504385	0.003003	0.013	6.3e-05	0.001487	-0.000967	-0.001298	-0.000461	0.011304	0.002289	-0.001225	5.4e-05	-0.004141		-0.504385	0.053003	0.113	0.150063	0.201487	0.249033	0.298702	0.349539	0.411304	0.452289	0.498775	0.550054	0.595859
-0.42781	0.005127	0.014958	0.000813	0.002358	-0.000607	0.000709	-0.000338	0.012199	0.002717	-0.001381	0.000694	-0.00372		-0.42781	0.055127	0.114958	0.150813	0.202358	0.249393	0.300709	0.349662	0.412199	0.452717	0.498619	0.550694	0.59628
-0.351236	0.005237	0.01566	0.001107	0.002597	-0.000657	0.001799	-0.000657	0.011271	0.003209	-0.00061	0.000105	-0.003158		-0.351236	0.055237	0.11566	0.151107	0.202597	0.249343	0.301799	0.349343	0.411271	0.453209	0.49939	0.550105	0.596842
-0.274661	0.003037	0.014052	0.000352	0.001864	-0.001121	0.001378	-0.000652	0.008492	0.00385	0.000679	-0.001894	-0.003049		-0.274661	0.053037	0.114052	0.150352	0.201864	0.248879	0.301378	0.349348	0.408492	0.45385	0.500679	0.548106	0.596951
-0.198086	0.000595	0.011388	-0.000935	0.000495	-0.001886	0.000517	-0.00017	0.004937	0.004373	0.001913	-0.004588	-0.003246		-0.198086	0.050595	0.111388	0.149065	0.200495	0.248114	0.300517	0.34983	0.404937	0.454373	0.501913	0.545412	0.596754
-0.121511	0.000133	0.00965	-0.001322	-0.001029	-0.002343	0.000607	0.000102	0.001848	0.004494	0.002362	-0.006983	-0.003068		-0.121511	0.050133	0.10965	0.148678	0.198971	0.247657	0.300607	0.350102	0.401848	0.454494	0.502362	0.543017	0.596932
-0.044936	0.001706	0.009267	7.8e-05	-0.002526	-0.001706	0.001706	-0.00015	-0.000218	0.004129	0.001619	-0.008602	-0.002151		-0.044936	0.051706	0.109267	0.150078	0.197474	0.248294	0.301706	0.34985	0.399782	0.454129	0.501619	0.541398	0.597849
0.031638	0.003317	0.009193	0.002437	-0.003764	0.00012	0.002527	-0.000123	-0.001399	0.003323	2.7e-05	-0.009637	-0.000892		0.031638	0.053317	0.109193	0.152437	0.196236	0.25012	0.302527	0.349877	0.398601	0.453323	0.500027	0.540363	0.599108
0.108213	0.003186	0.008877	0.003909	-0.004206	0.002252	0.002051	0.001068	-0.001975	0.002192	-0.001594	-0.01036	-6.9e-05		0.108213	0.053186	0.108877	0.153909	0.195794	0.252252	0.302051	0.351068	0.398025	0.452192	0.498406	0.53964	0.599931
0.184788	0.001544	0.009044	0.003634	-0.003671	0.003599	0.00074	0.002965	-0.001976	0.001022	-0.00258	-0.010607	-0.000144		0.184788	0.051544	0.109044	0.153634	0.196329	0.253599	0.30074	0.352965	0.398024	0.451022	0.49742	0.539393	0.599856
0.261363	0.000114	0.010241	0.002712	-0.002948	0.00376	-8.3e-05	0.004074	-0.001269	0.000248	-0.002702	-0.009976	-0.000884		0.261363	0.050114	0.110241	0.152712	0.197052	0.25376	0.299917	0.354074	0.398731	0.450248	0.497298	0.540024	0.599116
0.337937	6.4e-05	0.011568	0.002867	-0.003106	0.003071	0.000177	0.003614	8.8e-05	0.000143	-0.002028	-0.008399	-0.001552		0.337937	0.050064	0.111568	0.152867	0.196894	0.253071	0.300177	0.353614	0.400088	0.450143	0.497972	0.541601	0.598448
0.414512	0.000877	0.011628	0.004353	-0.004252	0.002067	0.000884	0.002339	0.001642	0.000586	-0.000886	-0.006302	-0.001548		0.414512	0.050877	0.111628	0.154353	0.195748	0.252067	0.300884	0.352339	0.401642	0.450586	0.499114	0.543698	0.598452
0.491087	0.001294	0.010288	0.005637	-0.005527	0.001179	0.001266	0.001325	0.002782	0.001192	9.5e-05	-0.004253	-0.001016		0.491087	0.051294	0.110288	0.155637	0.194473	0.251179	0.301266	0.351325	0.402782	0.451192	0.500095	0.545747	0.598984
0.567662	0.000954	0.008677	0.005151	-0.0063	0.000726	0.001442	0.00047	0.003214	0.001636	0.000294	-0.00268	-0.000725		0.567662	0.050954	0.108677	0.155151	0.1937	0.250726	0.301442	0.35047	0.403214	0.451636	0.500294	0.54732	0.599275
0.644236	0.000633	0.007551	0.002918	-0.006729	0.000779	0.002004	-0.001194	0.003131	0.001768	-0.000362	-0.001942	-0.00116		0.644236	0.050633	0.107551	0.152918	0.193271	0.250779	0.302004	0.348806	0.403131	0.451768	0.499638	0.548058	0.59884
0.720811	0.000935	0.006563	0.000297	-0.007008	0.001048	0.002938	-0.003796	0.00282	0.001486	-0.001347	-0.002301	-0.001842		0.720811	0.050935	0.106563	0.150297	0.192992	0.251048	0.302938	0.346204	0.40282	0.451486	0.498653	0.547699	0.598158
0.797386	0.001383	0.005393	-0.001462	-0.006763	0.001194	0.003552	-0.00593	0.002206	0.000654	-0.002151	-0.003485	-0.001862		0.797386	0.051383	0.105393	0.148538	0.193237	0.251194	0.303552	0.34407	0.402206	0.450654	0.497849	0.546515	0.598138
0.873961	0.00115	0.004749	-0.002015	-0.005694	0.001261	0.003445	-0.006014	0.000999	-0.000808	-0.002771	-0.004463	-0.001101		0.873961	0.05115	0.104749	0.147985	0.194306	0.251261	0.303445	0.343986	0.400999	0.449192	0.497229	0.545537	0.598899
0.950536	0.000269	0.005513	-0.001576	-0.004343	0.001494	0.002921	-0.004059	-0.000695	-0.002731	-0.003458	-0.004154	-0.000553		0.950536	0.050269	0.105513	0.148424	0.195657	0.251494	0.302921	0.345941	0.399305	0.447269	0.496542	0.545846	0.599447
1.02711	-0.000539	0.007239	-0.000387	-0.003597	0.001765	0.002246	-0.001693	-0.00222	-0.004548	-0.004202	-0.002576	-0.001221		1.02711	0.049461	0.107239	0.149613	0.196403	0.251765	0.302246	0.348307	0.39778	0.445452	0.495798	0.547424	0.598779
1.10369	-0.001101	0.00831	0.001217	-0.003605	0.001628	0.001059	-0.000565	-0.00301	-0.005396	-0.004731	-0.001032	-0.002938		1.10369	0.048899	0.10831	0.151217	0.196395	0.251628	0.301059	0.349435	0.39699	0.444604	0.495269	0.548968	0.597062
1.18026	-0.002087	0.007733	0.002506	-0.003804	0.001104	-0.000986	-0.001048	-0.003246	-0.004601	-0.00498	-0.00086	-0.004565		1.18026	0.047913	0.107733	0.152506	0.196196	0.251104	0.299014	0.348952	0.396754	0.445399	0.49502	0.54914	0.595435
1.25683	-0.003793	0.006263	0.002484	-0.00401	0.000939	-0.003337	-0.002426	-0.003628	-0.002317	-0.005205	-0.002075	-0.005183		1.25683	0.046207	0.106263	0.152484	0.19599	0.250939	0.296663	0.347574	0.396372	0.447683	0.494795	0.547925	0.594817
1.33341	-0.005238	0.005489	0.000576	-0.0048	0.001664	-0.004959	-0.00382	-0.004494	0.000406	-0.005492	-0.003512	-0.004779		1.33341	0.044762	0.105489	0.150576	0.1952	0.251664	0.295041	0.34618	0.395506	0.450406	0.494508	0.546488	0.595221
1.40998	-0.005101	0.006141	-0.00263	-0.006512	0.002684	-0.005594	-0.004718	-0.005372	0.002468	-0.005311	-0.004208	-0.003844		1.40998	0.044899	0.106141	0.14737	0.193488	0.252684	0.294406	0.345282	0.394628	0.452468	0.494689	0.545792	0.596156
1.48656	-0.003366	0.007578	-0.005332	-0.00838	0.002869	-0.006049	-0.005018	-0.005475	0.003682	-0.003799	-0.004269	-0.002747		1.48656	0.046634	0.107578	0.144668	0.19162	0.252869	0.293951	0.344982	0.394525	0.453682	0.496201	0.545731	0.597253
1.56313	-0.001517	0.008729	-0.005605	-0.009203	0.001972	-0.007081	-0.004982	-0.004504	0.004691	-0.000588	-0.004278	-0.001706		1.56313	0.048483	0.108729	0.144395	0.190797	0.251972	0.292919	0.345018	0.395496	0.454691	0.499412	0.545722	0.598294
1.63971	-0.001094	0.009159	-0.003039	-0.008731	0.000921	-0.008483	-0.005038	-0.002878	0.005885	0.003638	-0.004284	-0.00109		1.63971	0.048906	0.109159	0.146961	0.191269	0.250921	0.291517	0.344962	0.397122	0.455885	0.503638	0.545716	0.59891
1.71628	-0.002394	0.009234	0.000645	-0.007879	0.000567	-0.0095	-0.005277	-0.001313	0.006708	0.007395	-0.003774	-0.001353		1.71628	0.047606	0.109234	0.150645	0.192121	0.250567	0.2905	0.344723	0.398687	0.456708	0.507395	0.546226	0.598647
1.79286	-0.004532	0.009545	0.002982	-0.007536	0.000652	-0.009704	-0.00521	-0.000309	0.006305	0.009292	-0.00249	-0.002594		1.79286	0.045468	0.109545	0.152982	0.192464	0.250652	0.290296	0.34479	0.399691	0.456305	0.509292	0.54751	0.597406
1.86943	-0.006332	0.010228	0.002963	-0.007532	0.000325	-0.009119	-0.004343	1e-06	0.004636	0.008836	-0.000809	-0.004298		1.86943	0.043668	0.110228	0.152963	0.192468	0.250325	0.290881	0.345657	0.400001	0.454636	0.508836	0.549191	0.595702
1.94601	-0.00712	0.010645	0.00166	-0.007003	-0.000674	-0.00788	-0.002957	-0.000278	0.002568	0.006554	0.00075	-0.005622		1.94601	0.04288	0.110645	0.15166	0.192997	0.249326	0.29212	0.347043	0.399722	0.452568	0.506554	0.55075	0.594378
2.02258	-0.007057	0.009654	0.00068	-0.005464	-0.00184	-0.006316	-0.001903	-0.000962	0.000896	0.003416	0.002091	-0.006011		2.02258	0.042943	0.109654	0.15068	0.194536	0.24816	0.293684	0.348097	0.399038	0.450896	0.503416	0.552091	0.593989
2.09916	-0.006858	0.006507	0.000454	-0.003229	-0.002696	-0.005154	-0.001578	-0.001867	-0.00039	0.000141	0.003455	-0.005643		2.09916	0.043142	0.106507	0.150454	0.196771	0.247304	0.294846	0.348422	0.398133	0.44961	0.500141	0.553455	0.594357
2.17573	-0.006897	0.001814	0.000345	-0.000938	-0.003242	-0.005013	-0.001545	-0.002807	-0.001763	-0.002997	0.004973	-0.005269		2.17573	0.043103	0.101814	0.150345	0.199062	0.246758	0.294987	0.348455	0.397193	0.448237	0.497003	0.554973	0.594731
2.25231	-0.006556	-0.002456	-4.3e-05	0.0009	-0.003562	-0.005659	-0.001358	-0.003486	-0.003447	-0.005838	0.006464	-0.005474		2.25231	0.043444	0.097544	0.149957	0.2009	0.246438	0.294341	0.348642	0.396514	0.446553	0.494162	0.556464	0.594526
2.32888	-0.004912	-0.00434	-0.000349	0.001843	-0.003479	-0.006215	-0.001276	-0.003389	-0.005291	-0.007968	0.00754	-0.006002		2.32888	0.045088	0.09566	0.149651	0.201843	0.246521	0.293785	0.348724	0.396611	0.444709	0.492032	0.55754	0.593998
2.40546	-0.002242	-0.003505	-0.000183	0.001486	-0.002868	-0.006136	-0.001739	-0.00198	-0.007089	-0.008759	0.007791	-0.005945		2.40546	0.047758	0.096495	0.149817	0.201486	0.247132	0.293864	0.348261	0.39802	0.442911	0.491241	0.557791	0.594055
2.48203	-0.000232	-0.001431	0.000261	-9.3e-05	-0.002056	-0.005491	-0.00247	0.00071	-0.008647	-0.007805	0.007034	-0.004743		2.48203	0.049768	0.098569	0.150261	0.199907	0.247944	0.294509	0.34753	0.40071	0.441353	0.492195	0.557034	0.595257
2.55861	-0.000162	0.000119	0.000547	-0.002009	-0.001563	-0.004256	-0.002694	0.003648	-0.009551	-0.005318	0.005564	-0.002907		2.55861	0.049838	0.100119	0.150547	0.197991	0.248437	0.295744	0.347306	0.403648	0.440449	0.494682	0.555564	0.597093
2.63518	-0.001224	0.000623	0.000499	-0.003199	-0.001558	-0.002067	-0.002185	0.005285	-0.009278	-0.002141	0.004076	-0.001531		2.63518	0.048776	0.100623	0.150499	0.196801	0.248442	0.297933	0.347815	0.405285	0.440722	0.497859	0.554076	0.598469
2.71176	-0.001322	0.000721	0.000129	-0.003549	-0.001773	0.000861	-0.001519	0.004772	-0.007786	0.000683	0.003111	-0.001072		2.71176	0.048678	0.100721	0.150129	0.196451	0.248227	0.300861	0.348481	0.404772	0.442214	0.500683	0.553111	0.598928
2.78833	0.000562	0.000986	-0.000576	-0.004041	-0.00196	0.003138	-0.001205	0.002665	-0.005865	0.002512	0.002623	-0.000891		2.78833	0.050562	0.100986	0.149424	0.195959	0.24804	0.303138	0.348795	0.402665	0.444135	0.502512	0.552623	0.599109
2.8649	0.003361	0.00133	-0.00147	-0.00553	-0.002225	0.003244	-0.00109	0.00024	-0.004633	0.003433	0.002231	-0.000132		2.8649	0.053361	0.10133	0.14853	0.19447	0.247775	0.303244	0.34891	0.40024	0.445367	0.503433	0.552231	0.599868
2.94148	0.0053	0.001528	-0.002158	-0.00759	-0.002874	0.001089	-0.0009	-0.001802	-0.004606	0.004068	0.001811	0.001161		2.94148	0.0553	0.101528	0.147842	0.19241	0.247126	0.301089	0.3491	0.398198	0.445394	0.504068	0.551811	0.601161
3.01805	0.005606	0.001638	-0.002494	-0.008971	-0.004009	-0.001907	-0.000887	-0.003653	-0.005258	0.00501	0.001576	0.002029		3.01805	0.055606	0.101638	0.147506	0.191029	0.245991	0.298093	0.349113	0.396347	0.444742	0.50501	0.551576	0.602029
3.09463	0.004649	0.001523	-0.002917	-0.009041	-0.005306	-0.004135	-0.001426	-0.005502	-0.005523	0.006302	0.001571	0.001664		3.09463	0.054649	0.101523	0.147083	0.190959	0.244694	0.295865	0.348574	0.394498	0.444477	0.506302	0.551571	0.601664
3.1712	0.003039	0.000547	-0.003809	-0.008327	-0.00614	-0.004764	-0.002192	-0.006825	-0.004748	0.007377	0.001446	0.00023		3.1712	0.053039	0.100547	0.146191	0.191673	0.24386	0.295236	0.347808	0.393175	0.445252	0.507377	0.551446	0.60023
3.24778	0.001143	-0.001564	-0.004639	-0.00761	-0.006008	-0.003693	-0.002287	-0.00696	-0.003263	0.007521	0.000892	-0.001452		3.24778	0.051143	0.098436	0.145361	0.19239	0.243992	0.296307	0.347713	0.39304	0.446737	0.507521	0.550892	0.598548
3.32435	-0.000743	-0.003758	-0.004414	-0.007081	-0.004912	-0.001385	-0.001253	-0.006107	-0.002065	0.006557	8.7e-05	-0.00282		3.32435	0.049257	0.096242	0.145586	0.192919	0.245088	0.298615	0.348747	0.393893	0.447935	0.506557	0.550087	0.59718
3.40093	-0.002272	-0.004374	-0.003167	-0.006715	-0.003297	0.001041	0.000366	-0.005246	-0.001903	0.005166	-0.000559	-0.003905		3.40093	0.047728	0.095626	0.146833	0.193285	0.246703	0.301041	0.350366	0.394754	0.448097	0.505166	0.549441	0.596095
3.4775	-0.003158	-0.003015	-0.002408	-0.006853	-0.001603	0.002269	0.001577	-0.004977	-0.002587	0.00444	-0.000964	-0.004832		3.4775	0.046842	0.096985	0.147592	0.193147	0.248397	0.302269	0.351577	0.395023	0.447413	0.50444	0.549036	0.595168
3.55408	-0.003226	-0.001113	-0.00355	-0.007616	-2.6e-05	0.001876	0.001765	-0.004791	-0.003166	0.004906	-0.00137	-0.005319		3.55408	0.046774	0.098887	0.14645	0.192384	0.249974	0.301876	0.351765	0.395209	0.446834	0.504906	0.54863	0.594681
3.63065	-0.002439	-0.000302	-0.006106	-0.007947	0.001185	0.000736	0.000922	-0.003695	-0.002791	0.005943	-0.001774	-0.005025		3.63065	0.047561	0.099698	0.143894	0.192053	0.251185	0.300736	0.350922	0.396305	0.447209	0.505943	0.548226	0.594975
3.70723	-0.001131	-0.000776	-0.008029	-0.006276	0.001537	4e-05	-0.000591	-0.00137	-0.001394	0.00631	-0.001708	-0.004316		3.70723	0.048869	0.099224	0.141971	0.193724	0.251537	0.30004	0.349409	0.39863	0.448606	0.50631	0.548292	0.595684
3.7838	-6.1e-05	-0.001703	-0.007919	-0.002651	0.000785	0.000162	-0.002247	0.001498	0.000393	0.005365	-0.000797	-0.004252		3.7838	0.049939	0.098297	0.142081	0.197349	0.250785	0.300162	0.347753	0.401498	0.450393	0.505365	0.549203	0.595748
3.86038	0.000137	-0.002763	-0.006432	0.000473	-0.000428	0.00072	-0.003479	0.003934	0.001783	0.003685	0.000661	-0.005469		3.86038	0.050137	0.097237	0.143568	0.200473	0.249572	0.30072	0.346521	0.403934	0.451783	0.503685	0.550661	0.594531
3.93695	-0.000377	-0.004418	-0.005223	0.000404	-0.000954	0.001353	-0.003936	0.005511	0.002251	0.002403	0.001945	-0.007225		3.93695	0.049623	0.095582	0.144777	0.200404	0.249046	0.301353	0.346064	0.405511	0.452251	0.502403	0.551945	0.592775
4.01353	-0.000718	-0.006689	-0.00479	-0.002903	-0.000355	0.001952	-0.003674	0.006455	0.001646	0.002032	0.002649	-0.007964		4.01353	0.049282	0.093311	0.14521	0.197097	0.249645	0.301952	0.346326	0.406455	0.451646	0.502032	0.552649	0.592036
4.0901	-6.9e-05	-0.008527	-0.003879	-0.006742	0.000594	0.002305	-0.003037	0.007098	0.000264	0.002139	0.002907	-0.006953		4.0901	0.049931	0.091473	0.146121	0.193258	0.250594	0.302305	0.346963	0.407098	0.450264	0.502139	0.552907	0.593047
4.16668	0.001684	-0.008874	-0.001136	-0.008463	0.000869	0.002005	-0.002366	0.007385	-0.001187	0.002109	0.002915	-0.005095		4.16668	0.051684	0.091126	0.148864	0.191537	0.250869	0.302005	0.347634	0.407385	0.448813	0.502109	0.552915	0.594905
4.24325	0.003958	-0.007979	0.003035	-0.007848	0.000352	0.000796	-0.001881	0.006952	-0.001997	0.001912	0.002621	-0.003952		4.24325	0.053958	0.092021	0.153035	0.192152	0.250352	0.300796	0.348119	0.406952	0.448003	0.501912	0.552621	0.596048
4.31982	0.005847	-0.0072	0.006698	-0.006636	-0.000333	-0.001178	-0.001668	0.005631	-0.002051	0.00192	0.002047	-0.004221		4.31982	0.055847	0.0928	0.156698	0.193364	0.249667	0.298822	0.348332	0.405631	0.447949	0.50192	0.552047	0.595779
4.3964	0.00661	-0.007587	0.008427	-0.006342	-0.000876	-0.003373	-0.001557	0.00374	-0.001926	0.002164	0.001563	-0.005384		4.3964	0.05661	0.092413	0.158427	0.193658	0.249124	0.296627	0.348443	0.40374	0.448074	0.502164	0.551563	0.594616
4.47297	0.006191	-0.008906	0.008669	-0.00702	-0.001593	-0.004942	-0.001048	0.001799	-0.002227	0.002174	0.001393	-0.00655		4.47297	0.056191	0.091094	0.158669	0.19298	0.248407	0.295058	0.348952	0.401799	0.447773	0.502174	0.551393	0.59345
4.54955	0.005356	-0.009917	0.008737	-0.007766	-0.002617	-0.005211	0.000337	9e-05	-0.002885	0.001668	0.001049	-0.007154		4.54955	0.055356	0.090083	0.158737	0.192234	0.247383	0.294789	0.350337	0.40009	0.447115	0.501668	0.551049	0.592846
4.62612	0.004969	-0.009401	0.008807	-0.007801	-0.003332	-0.004516	0.002497	-0.001321	-0.003312	0.001117	-0.000149	-0.006928		4.62612	0.054969	0.090599	0.158807	0.192199	0.246668	0.295484	0.352497	0.398679	0.446688	0.501117	0.549851	0.593072
4.7027	0.004991	-0.007081	0.00765	-0.007025	-0.00299	-0.004332	0.004654	-0.002247	-0.003195	0.001284	-0.001877	-0.005859		4.7027	0.054991	0.092919	0.15765	0.192975	0.24701	0.295668	0.354654	0.397753	0.446805	0.501284	0.548123	0.594141
4.77927	0.004527	-0.003881	0.004582	-0.005943	-0.001703	-0.005919	0.005964	-0.002408	-0.002907	0.002239	-0.002754	-0.00448		4.77927	0.054527	0.096119	0.154582	0.194057	0.248297	0.294081	0.355964	0.397592	0.447093	0.502239	0.547246	0.59552
4.85585	0.003081	-0.001297	0.00103	-0.005216	-0.000499	-0.008803	0.006182	-0.001943	-0.00303	0.003136	-0.001976	-0.0038		4.85585	0.053081	0.098703	0.15103	0.194784	0.249501	0.291197	0.356182	0.398057	0.44697	0.503136	0.548024	0.5962
4.93242	0.001455	-0.000184	-0.000613	-0.005156	-0.000375	-0.011159	0.005691	-0.001569	-0.003702	0.003136	-0.000621	-0.004408		4.93242	0.051455	0.099816	0.149387	0.194844	0.249625	0.288841	0.355691	0.398431	0.446298	0.503136	0.549379	0.595592
5.009	0.001	-9e-05	0.000407	-0.005633	-0.001469	-0.011736	0.004944	-0.001901	-0.004642	0.002345	-0.000618	-0.005728		5.009	0.051	0.09991	0.150407	0.194367	0.248531	0.288264	0.354944	0.398099	0.445358	0.502345	0.549382	0.594272
5.08557	0.002108	0.000108	0.002442	-0.006431	-0.003115	-0.010775	0.004045	-0.002715	-0.005692	0.00157	-0.002445	-0.006505		5.08557	0.052108	0.100108	0.152442	0.193569	0.246885	0.289225	0.354045	0.397285	0.444308	0.50157	0.547555	0.593495
5.16215	0.003785	0.000939	0.003449	-0.007404	-0.004546	-0.008951	0.002852	-0.003193	-0.007042	0.001261	-0.004482	-0.006046		5.16215	0.053785	0.100939	0.153449	0.192596	0.245454	0.291049	0.352852	0.396807	0.442958	0.501261	0.545518	0.593954
5.23872	0.004689	0.001969	0.003085	-0.008095	-0.005499	-0.00634	0.001349	-0.002868	-0.008816	0.001053	-0.004902	-0.004745		5.23872	0.054689	0.101969	0.153085	0.191905	0.244501	0.29366	0.351349	0.397132	0.441184	0.501053	0.545098	0.595255
5.3153	0.004268	0.002647	0.00234	-0.007679	-0.006218	-0.003086	-0.000189	-0.002048	-0.010645	0.00045	-0.003647	-0.003512		5.3153	0.054268	0.102647	0.15234	0.192321	0.243782	0.296914	0.349811	0.397952	0.439355	0.50045	0.546353	0.596488
5.39187	0.00293	0.003012	0.001689	-0.005936	-0.006955	-0.00039	-0.001424	-0.001281	-0.011889	-0.000377	-0.002162	-0.003004		5.39187	0.05293	0.103012	0.151689	0.194064	0.243045	0.29961	0.348576	0.398719	0.438111	0.499623	0.547838	0.596996
5.46845	0.001492	0.003248	0.000629	-0.004132	-0.007544	0.000246	-0.002269	-0.000713	-0.012291	-0.000776	-0.001552	-0.003377		5.46845	0.051492	0.103248	0.150629	0.195868	0.242456	0.300246	0.347731	0.399287	0.437709	0.499224	0.548448	0.596623
5.54502	0.000609	0.002951	-0.000958	-0.004058	-0.007574	-0.001249	-0.002912	-0.000141	-0.012254	-0.000468	-0.001641	-0.004302		5.54502	0.050609	0.102951	0.149042	0.195942	0.242426	0.298751	0.347088	0.399859	0.437746	0.499532	0.548359	0.595698
5.6216	0.000438	0.001538	-0.002054	-0.005925	-0.006971	-0.003334	-0.003495	0.000527	-0.01238	0.000104	-0.001712	-0.005038		5.6216	0.050438	0.101538	0.147946	0.194075	0.243029	0.296666	0.346505	0.400527	0.43762	0.500104	0.548288	0.594962
5.69817	0.00056	-0.000576	-0.001783	-0.007892	-0.006212	-0.004583	-0.003853	0.001139	-0.012745	0.000319	-0.001473	-0.004858		5.69817	0.05056	0.099424	0.148217	0.192108	0.243788	0.295417	0.346147	0.401139	0.437255	0.500319	0.548527	0.595142
5.77475	0.000341	-0.001843	-0.000828	-0.008146	-0.005842	-0.004994	-0.003779	0.001519	-0.01273	-1e-06	-0.001018	-0.00379		5.77475	0.050341	0.098157	0.149172	0.191854	0.244158	0.295006	0.346221	0.401519	0.43727	0.499999	0.548982	0.59621
5.85132	-0.00044	-0.001077	-0.000674	-0.006956	-0.005905	-0.005305	-0.003525	0.001591	-0.011628	-0.000584	-0.000311	-0.002728		5.85132	0.04956	0.098923	0.149326	0.193044	0.244095	0.294695	0.346475	0.401591	0.438372	0.499416	0.549689	0.597272
5.9279	-0.00134	0.001235	-0.001607	-0.006036	-0.006019	-0.005527	-0.003771	0.001264	-0.009461	-0.001122	0.000783	-0.002518		5.9279	0.04866	0.101235	0.148393	0.193964	0.243981	0.294473	0.346229	0.401264	0.440539	0.498878	0.550783	0.597482
6.00447	-0.001728	0.003548	-0.002359	-0.006332	-0.005934	-0.00472	-0.004843	0.000401	-0.007129	-0.001519	0.002011	-0.003036		6.00447	0.048272	0.103548	0.147641	0.193668	0.244066	0.29528	0.345157	0.400401	0.442871	0.498481	0.552011	0.596964
6.08104	-0.001415	0.004931	-0.00197	-0.007231	-0.005803	-0.002224	-0.006142	-0.000975	-0.005641	-0.001891	0.002667	-0.003512		6.08104	0.048585	0.104931	0.14803	0.192769	0.244197	0.297776	0.343858	0.399025	0.444359	0.498109	0.552667	0.596488
6.15762	-0.000765	0.005549	-0.001155	-0.007813	-0.005906	0.001162	-0.006682	-0.002464	-0.005145	-0.00248	0.002172	-0.003668		6.15762	0.049235	0.105549	0.148845	0.192187	0.244094	0.301162	0.343318	0.397536	0.444855	0.49752	0.552172	0.596332
6.23419	-0.000285	0.005594	-0.001254	-0.007951	-0.006318	0.003449	-0.006193	-0.003338	-0.004798	-0.003398	0.000601	-0.004045		6.23419	0.049715	0.105594	0.148746	0.192049	0.243682	0.303449	0.343807	0.396662	0.445202	0.496602	0.550601	0.595955
6.31077	-0.00024	0.004635	-0.002356	-0.007935	-0.0069	0.003118	-0.005351	-0.002914	-0.003659	-0.004287	-0.001398	-0.005077		6.31077	0.04976	0.104635	0.147644	0.192065	0.2431	0.303118	0.344649	0.397086	0.446341	0.495713	0.548602	0.594923
6.38734	-0.000489	0.002447	-0.00328	-0.007794	-0.00745	0.00069	-0.004855	-0.001066	-0.001646	-0.004355	-0.003117	-0.006256		6.38734	0.049511	0.102447	0.14672	0.192206	0.24255	0.30069	0.345145	0.398934	0.448354	0.495645	0.546883	0.593744
6.46392	-0.000532	-0.000216	-0.003203	-0.007502	-0.00774	-0.001601	-0.004668	0.001529	0.00048	-0.003107	-0.004179	-0.006619		6.46392	0.049468	0.099784	0.146797	0.192498	0.24226	0.298399	0.345332	0.401529	0.45048	0.496893	0.545821	0.593381
6.54049	0.000175	-0.002455	-0.002496	-0.007342	-0.007525	-0.00207	-0.004413	0.003744	0.001967	-0.001033	-0.004614	-0.005919		6.54049	0.050175	0.097545	0.147504	0.192658	0.242475	0.29793	0.345587	0.403744	0.451967	0.498967	0.545386	0.594081
6.61707	0.001655	-0.00436	-0.001864	-0.007504	-0.006661	-0.001395	-0.004112	0.004788	0.002674	0.000759	-0.004736	-0.004921		6.61707	0.051655	0.09564	0.148136	0.192496	0.243339	0.298605	0.345888	0.404788	0.452674	0.500759	0.545264	0.595079
6.69364	0.003172	-0.006281	-0.001528	-0.007568	-0.005217	-0.001647	-0.004059	0.004665	0.002794	0.001733	-0.004906	-0.004475		6.69364	0.053172	0.093719	0.148472	0.192432	0.244783	0.298353	0.345941	0.404665	0.452794	0.501733	0.545094	0.595525
6.77022	0.003856	-0.007104	-0.001712	-0.006934	-0.003383	-0.003537	-0.004146	0.00383	0.002316	0.00243	-0.005205	-0.004595		6.77022	0.053856	0.092896	0.148288	0.193066	0.246617	0.296463	0.345854	0.40383	0.452316	0.50243	0.544795	0.595405
6.84679	0.003661	-0.004765	-0.003202	-0.005647	-0.001328	-0.005342	-0.003923	0.002512	0.00107	0.003531	-0.005258	-0.004667		6.84679	0.053661	0.095235	0.146798	0.194353	0.248672	0.294658	0.346077	0.402512	0.45107	0.503531	0.544742	0.595333
6.92337	0.003459	0.000711	-0.006502	-0.004351	0.000793	-0.004954	-0.003411	0.000597	-0.000773	0.004687	-0.004515	-0.004388		6.92337	0.053459	0.100711	0.143498	0.195649	0.250793	0.295046	0.346589	0.400597	0.449227	0.504687	0.545485	0.595612
6.99994	0.003984	0.00578	-0.010549	-0.003516	0.002696	-0.002365	-0.003269	-0.001819	-0.002568	0.004752	-0.002858	-0.004158		6.99994	0.053984	0.10578	0.139451	0.196484	0.252696	0.297635	0.346731	0.398181	0.447432	0.504752	0.547142	0.595842
7.07652	0.004871	0.0065	-0.01313	-0.003193	0.003967	0.000475	-0.003846	-0.004049	-0.003707	0.003191	-0.000822	-0.004403		7.07652	0.054871	0.1065	0.13687	0.196807	0.253967	0.300475	0.346154	0.395951	0.446293	0.503191	0.549178	0.595597
7.15309	0.005	0.002979	-0.012973	-0.003516	0.004298	0.001864	-0.004462	-0.005235	-0.004075	0.000845	0.000919	-0.004783		7.15309	0.055	0.102979	0.137027	0.196484	0.254298	0.301864	0.345538	0.394765	0.445925	0.500845	0.550919	0.595217
7.22967	0.003738	-0.000641	-0.01102	-0.00484	0.003756	0.001693	-0.004094	-0.005095	-0.003903	-0.000913	0.002194	-0.004416		7.22967	0.053738	0.099359	0.13898	0.19516	0.253756	0.301693	0.345906	0.394905	0.446097	0.499087	0.552194	0.595584
7.30624	0.001615	-0.000971	-0.00929	-0.007095	0.002742	0.000843	-0.002637	-0.004115	-0.003348	-0.001504	0.003231	-0.002961		7.30624	0.051615	0.099029	0.14071	0.192905	0.252742	0.300843	0.347363	0.395885	0.446652	0.498496	0.553231	0.597039
7.38282	-0.000279	0.000992	-0.008748	-0.009403	0.001627	0.000118	-0.001055	-0.003031	-0.002409	-0.001392	0.003978	-0.001166		7.38282	0.049721	0.100992	0.141252	0.190597	0.251627	0.300118	0.348945	0.396969	0.447591	0.498608	0.553978	0.598834
7.45939	-0.001308	0.001791	-0.008638	-0.010805	0.000431	-2.9e-05	-0.000343	-0.002257	-0.001171	-0.001266	0.003971	-0.000114		7.45939	0.048692	0.101791	0.141362	0.189195	0.250431	0.299971	0.349657	0.397743	0.448829	0.498734	0.553971	0.599886
7.53597	-0.001572	4.7e-05	-0.007808	-0.011256	-0.001027	0.000498	-0.000685	-0.001816	0.000115	-0.001387	0.003022	-8.4e-05		7.53597	0.048428	0.100047	0.142192	0.188744	0.248973	0.300498	0.349315	0.398184	0.450115	0.498613	0.553022	0.599916
7.61254	-0.001339	-0.002245	-0.006223	-0.01158	-0.002635	0.001213	-0.001578	-0.001617	0.001211	-0.001718	0.001653	-0.000447		7.61254	0.048661	0.097755	0.143777	0.18842	0.247365	0.301213	0.348422	0.398383	0.451211	0.498282	0.551653	0.599553
7.68912	-0.000553	-0.002679	-0.00499	-0.012478	-0.003835	0.001213	-0.002368	-0.001597	0.001983	-0.002257	0.000507	-0.000579		7.68912	0.049447	0.097321	0.14501	0.187522	0.246165	0.301213	0.347632	0.398403	0.451983	0.497743	0.550507	0.599421
7.76569	0.000926	-0.001226	-0.005041	-0.013845	-0.004147	5e-05	-0.002535	-0.001583	0.002265	-0.002992	-0.000369	-0.000459		7.76569	0.050926	0.098774	0.144959	0.186155	0.245853	0.30005	0.347465	0.398417	0.452265	0.497008	0.549631	0.599541
7.84227	0.002763	0.000479	-0.006035	-0.015066	-0.00378	-0.001715	-0.001863	-0.001207	0.001825	-0.003741	-0.001174	-0.000277		7.84227	0.052763	0.100479	0.143965	0.184934	0.24622	0.298285	0.348137	0.398793	0.451825	0.496259	0.548826	0.599723
7.91884	0.004156	0.001505	-0.006647	-0.015638	-0.003439	-0.003138	-0.000665	-0.000181	0.000607	-0.004339	-0.001558	0.000109		7.91884	0.054156	0.101505	0.143353	0.184362	0.246561	0.296862	0.349335	0.399819	0.450607	0.495661	0.548442	0.600109
7.99541	0.004586	0.00221	-0.005963	-0.015359	-0.003464	-0.003911	0.000309	0.001291	-0.001035	-0.004905	-0.000925	0.000932		7.99541	0.054586	0.10221	0.144037	0.184641	0.246536	0.296089	0.350309	0.401291	0.448965	0.495095	0.549075	0.600932
8.07199	0.0044	0.002912	-0.004522	-0.014131	-0.003405	-0.004484	0.000446	0.002529	-0.002445	-0.00569	0.000334	0.001935		8.07199	0.0544	0.102912	0.145478	0.185869	0.246595	0.295516	0.350446	0.402529	0.447555	0.49431	0.550334	0.601935
8.14856	0.004381	0.003181	-0.003844	-0.011959	-0.002588	-0.005297	-0.00027	0.002984	-0.003034	-0.006632	0.000662	0.002449		8.14856	0.054381	0.103181	0.146156	0.188041	0.247412	0.294703	0.34973	0.402984	0.446966	0.493368	0.550662	0.602449
8.22514	0.004716	0.002733	-0.004822	-0.009174	-0.000959	-0.006207	-0.001432	0.002855	-0.002578	-0.007246	-0.001073	0.002119		8.22514	0.054716	0.102733	0.145178	0.190826	0.249041	0.293793	0.348568	0.402855	0.447422	0.492754	0.548927	0.602119
8.30171	0.004675	0.002191	-0.006654	-0.006427	0.000806	-0.006636	-0.002714	0.002929	-0.001329	-0.007057	-0.004224	0.001302		8.30171	0.054675	0.102191	0.143346	0.193573	0.250806	0.293364	0.347286	0.402929	0.448671	0.492943	0.545776	0.601302
8.37829	0.00351	0.002353	-0.007535	-0.004336	0.001936	-0.006038	-0.004005	0.003731	5.7e-05	-0.006101	-0.007183	0.000694		8.37829	0.05351	0.102353	0.142465	0.195664	0.251936	0.293962	0.345995	0.403731	0.450057	0.493899	0.542817	0.600694
8.45486	0.001451	0.003141	-0.006464	-0.003206	0.002181	-0.004293	-0.005168	0.004903	0.000839	-0.004961	-0.009237	0.000725		8.45486	0.051451	0.103141	0.143536	0.196794	0.252181	0.295707	0.344832	0.404903	0.450839	0.495039	0.540763	0.600725
8.53144	-0.000485	0.003909	-0.004265	-0.003146	0.001893	-0.001896	-0.005881	0.005517	0.000689	-0.004431	-0.010898	0.001299		8.53144	0.049515	0.103909	0.145735	0.196854	0.251893	0.298104	0.344119	0.405517	0.450689	0.495569	0.539102	0.601299
8.60801	-0.00166	0.004577	-0.002731	-0.004171	0.001611	0.000226	-0.005795	0.004953	-7e-06	-0.005061	-0.012462	0.001869		8.60801	0.04834	0.104577	0.147269	0.195829	0.251611	0.300226	0.344205	0.404953	0.449993	0.494939	0.537538	0.601869
8.68459	-0.002462	0.00572	-0.002855	-0.00594	0.001461	0.001376	-0.004808	0.003408	-0.000455	-0.006775	-0.013129	0.001725		8.68459	0.047538	0.10572	0.147145	0.19406	0.251461	0.301376	0.345192	0.403408	0.449545	0.493225	0.536871	0.601725
8.76116	-0.003724	0.007429	-0.004025	-0.007557	0.000865	0.001694	-0.003251	0.00164	-0.000141	-0.008729	-0.011993	0.000507		8.76116	0.046276	0.107429	0.145975	0.192443	0.250865	0.301694	0.346749	0.40164	0.449859	0.491271	0.538007	0.600507
8.83774	-0.005747	0.008807	-0.004916	-0.008115	-0.00096	0.001968	-0.001841	0.000404	0.00075	-0.009741	-0.009423	-0.001395		8.83774	0.044253	0.108807	0.145084	0.191885	0.24904	0.301968	0.348159	0.400404	0.45075	0.490259	0.540577	0.598605
8.91431	-0.007997	0.009053	-0.004873	-0.00761	-0.003993	0.002778	-0.001247	0.000116	0.001595	-0.009171	-0.006849	-0.003109		8.91431	0.042003	0.109053	0.145127	0.19239	0.246007	0.302778	0.348753	0.400116	0.451595	0.490829	0.543151	0.596891
8.99089	-0.00953	0.00854	-0.004192	-0.00701	-0.007106	0.003973	-0.001502	0.000809	0.001938	-0.007461	-0.005386	-0.004125		8.99089	0.04047	0.10854	0.145808	0.19299	0.242894	0.303973	0.348498	0.400809	0.451938	0.492539	0.544614	0.595875
9.06746	-0.009514	0.008104	-0.003264	-0.007158	-0.009083	0.004984	-0.001895	0.002195	0.001868	-0.005641	-0.005109	-0.004713		9.06746	0.040486	0.108104	0.146736	0.192842	0.240917	0.304984	0.348105	0.402195	0.451868	0.494359	0.544891	0.595287
9.14404	-0.007652	0.007527	-0.001975	-0.007865	-0.009753	0.005463	-0.001674	0.003787	0.001893	-0.004313	-0.0055	-0.005394		9.14404	0.042348	0.107527	0.148025	0.192135	0.240247	0.305463	0.348326	0.403787	0.451893	0.495687	0.5445	0.594606
9.22061	-0.004594	0.005635	-0.000167	-0.008369	-0.009697	0.005482	-0.000818	0.005077	0.002482	-0.003337	-0.006009	-0.006252		9.22061	0.045406	0.105635	0.149833	0.191631	0.240303	0.305482	0.349182	0.405077	0.452482	0.496663	0.543991	0.593748
9.29719	-0.001901	0.002163	0.001695	-0.008435	-0.009022	0.005272	6.5e-05	0.005696	0.003633	-0.002531	-0.00604	-0.007029		9.29719	0.048099	0.102163	0.151695	0.191565	0.240978	0.305272	0.350065	0.405696	0.453633	0.497469	0.54396	0.592971
9.37376	-0.001088	-0.001263	0.002831	-0.00854	-0.007204	0.004984	0.000479	0.005467	0.004833	-0.002268	-0.005034	-0.007662		9.37376	0.048912	0.098737	0.152831	0.19146	0.242796	0.304984	0.350479	0.405467	0.454833	0.497732	0.544966	0.592338
9.45034	-0.002335	-0.002671	0.003043	-0.009032	-0.004379	0.004707	0.000406	0.004392	0.005506	-0.002997	-0.003111	-0.008243		9.45034	0.047665	0.097329	0.153043	0.190968	0.245621	0.304707	0.350406	0.404392	0.455506	0.497003	0.546889	0.591757
9.52691	-0.00429	-0.001898	0.002848	-0.009593	-0.002011	0.004616	-3.7e-05	0.002671	0.005542	-0.004317	-0.001444	-0.008464		9.52691	0.04571	0.098102	0.152848	0.190407	0.247989	0.304616	0.349963	0.402671	0.455542	0.495683	0.548556	0.591536
9.60348	-0.005378	-0.000567	0.002669	-0.009631	-0.001535	0.004958	-0.000862	0.000663	0.005304	-0.005009	-0.001404	-0.007687		9.60348	0.044622	0.099433	0.152669	0.190369	0.248465	0.304958	0.349138	0.400663	0.455304	0.494991	0.548596	0.592313
9.68006	-0.005209	-0.000148	0.002361	-0.008753	-0.002668	0.005806	-0.001969	-0.00123	0.005048	-0.004187	-0.003121	-0.005864		9.68006	0.044791	0.099852	0.152361	0.191247	0.247332	0.305806	0.348031	0.39877	0.455048	0.495813	0.546879	0.594136
9.75663	-0.00458	-0.000755	0.001745	-0.006746	-0.003763	0.006752	-0.002944	-0.002679	0.004503	-0.002178	-0.005176	-0.004032		9.75663	0.04542	0.099245	0.151745	0.193254	0.246237	0.306752	0.347056	0.397321	0.454503	0.497822	0.544824	0.595968
9.83321	-0.004344	-0.001768	0.001158	-0.003668	-0.003736	0.006982	-0.003405	-0.003394	0.003239	-9e-05	-0.005962	-0.003399		9.83321	0.045656	0.098232	0.151158	0.196332	0.246264	0.306982	0.346595	0.396606	0.453239	0.49991	0.544038	0.596601
9.90978	-0.004673	-0.002672	0.001024	-0.000443	-0.002972	0.005899	-0.003383	-0.003063	0.001387	0.001258	-0.005197	-0.004013		9.90978	0.045327	0.097328	0.151024	0.199557	0.247028	0.305899	0.346617	0.396937	0.451387	0.501258	0.544803	0.595987
9.98636	-0.005331	-0.002925	0.001163	0.001109	-0.002318	0.00376	-0.003133	-0.001462	-0.000264	0.001732	-0.00386	-0.004759		9.98636	0.044669	0.097075	0.151163	0.201109	0.247682	0.30376	0.346867	0.398538	0.449736	0.501732	0.54614	0.595241
10.0629	-0.006121	-0.001896	0.001069	-0.000379	-0.001996	0.001546	-0.00273	0.001238	-0.001017	0.001397	-0.002832	-0.004765		10.0629	0.043879	0.098104	0.151069	0.199621	0.248004	0.301546	0.34727	0.401238	0.448983	0.501397	0.547168	0.595235
10.1395	-0.006766	0.000174	0.000752	-0.004299	-0.001841	9.3e-05	-0.002109	0.004269	-0.000943	0.000126	-0.002066	-0.004442		10.1395	0.043234	0.100174	0.150752	0.195701	0.248159	0.300093	0.347891	0.404269	0.449057	0.500126	0.547934	0.595558
10.2161	-0.006681	0.00167	0.000727	-0.008401	-0.001925	-0.00053	-0.001393	0.006498	-0.000675	-0.002115	-0.001245	-0.004891		10.2161	0.043319	0.10167	0.150727	0.191599	0.248075	0.29947	0.348607	0.406498	0.449325	0.497885	0.548755	0.595109
10.2927	-0.005367	0.001117	0.001041	-0.010855	-0.002288	-0.000708	-0.000846	0.00706	-0.000676	-0.004803	-0.000775	-0.006488		10.2927	0.044633	0.101117	0.151041	0.189145	0.247712	0.299292	0.349154	0.40706	0.449324	0.495197	0.549225	0.593512
10.3692	-0.003059	-0.000841	0.000872	-0.011671	-0.0024	-0.000546	-0.00055	0.005996	-0.000918	-0.006967	-0.001542	-0.008373		10.3692	0.046941	0.099159	0.150872	0.188329	0.2476	0.299454	0.34945	0.405996	0.449082	0.493033	0.548458	0.591627
10.4458	-0.000688	-0.002033	-0.000622	-0.011982	-0.001628	0.000205	-0.000431	0.004298	-0.001223	-0.007781	-0.003662	-0.009331		10.4458	0.049312	0.097967	0.149378	0.188018	0.248372	0.300205	0.349569	0.404298	0.448777	0.492219	0.546338	0.590669
10.5224	0.000858	-0.001607	-0.003348	-0.012452	-0.00022	0.001464	-0.000548	0.003166	-0.001617	-0.007039	-0.005942	-0.008881		10.5224	0.050858	0.098393	0.146652	0.187548	0.24978	0.301464	0.349452	0.403166	0.448383	0.492961	0.544058	0.591119
10.599	0.00124	-0.001273	-0.006435	-0.012842	0.000735	0.002368	-0.000968	0.003031	-0.002207	-0.005184	-0.006903	-0.007463		10.599	0.05124	0.098727	0.143565	0.187158	0.250735	0.302368	0.349032	0.403031	0.447793	0.494816	0.543097	0.592537
10.6755	0.000503	-0.002956	-0.009027	-0.012842	0.000478	0.00193	-0.001338	0.003282	-0.00288	-0.003051	-0.006219	-0.005828		10.6755	0.050503	0.097044	0.140973	0.187158	0.250478	0.30193	0.348662	0.403282	0.44712	0.496949	0.543781	0.594172
10.7521	-0.00112	-0.006038	-0.010655	-0.01266	-0.000648	0.000282	-0.001059	0.003044	-0.003323	-0.001536	-0.004938	-0.004484		10.7521	0.04888	0.093962	0.139345	0.18734	0.249352	0.300282	0.348941	0.403044	0.446677	0.498464	0.545062	0.595516
10.8287	-0.002967	-0.008014	-0.011111	-0.012596	-0.001717	-0.000975	-0.000138	0.002192	-0.003319	-0.001232	-0.004344	-0.003587		10.8287	0.047033	0.091986	0.138889	0.187404	0.248283	0.299025	0.349862	0.402192	0.446681	0.498768	0.545656	0.596413
10.9053	-0.003927	-0.007589	-0.010412	-0.01249	-0.002136	-0.000117	0.000535	0.001501	-0.002894	-0.002127	-0.004814	-0.003043		10.9053	0.046073	0.092411	0.139588	0.18751	0.247864	0.299883	0.350535	0.401501	0.447106	0.497873	0.545186	0.596957
10.9818	-0.003272	-0.005896	-0.008839	-0.011948	-0.001904	0.002788	0.000167	0.001761	-0.002151	-0.003588	-0.005735	-0.002683		10.9818	0.046728	0.094104	0.141161	0.188052	0.248096	0.302788	0.350167	0.401761	0.447849	0.496412	0.544265	0.597317
11.0584	-0.001553	-0.004567	-0.006742	-0.010944	-0.001337	0.005533	-0.00092	0.002922	-0.00112	-0.004733	-0.00628	-0.002526		11.0584	0.048447	0.095433	0.143258	0.189056	0.248663	0.305533	0.34908	0.402922	0.44888	0.495267	0.54372	0.597474
11.135	-0.000203	-0.003868	-0.004386	-0.009866	-0.000876	0.005718	-0.001703	0.004159	0.000118	-0.005011	-0.006071	-0.002894		11.135	0.049797	0.096132	0.145614	0.190134	0.249124	0.305718	0.348297	0.404159	0.450118	0.494989	0.543929	0.597106
11.2116	-2.4e-05	-0.003361	-0.002187	-0.009034	-0.000954	0.003068	-0.001712	0.004635	0.001222	-0.004528	-0.005259	-0.004018		11.2116	0.049976	0.096639	0.147813	0.190966	0.249046	0.303068	0.348288	0.404635	0.451222	0.495472	0.544741	0.595982
11.2881	-0.00043	-0.003279	-0.000771	-0.008504	-0.001636	-0.000473	-0.001358	0.004076	0.001648	-0.003833	-0.004288	-0.005425		11.2881	0.04957	0.096721	0.149229	0.191496	0.248364	0.299527	0.348642	0.404076	0.451648	0.496167	0.545712	0.594575
11.3647	-0.000434	-0.004061	-0.000297	-0.008362	-0.002355	-0.002884	-0.001048	0.002731	0.001042	-0.003326	-0.003731	-0.006072		11.3647	0.049566	0.095939	0.149703	0.191638	0.247645	0.297116	0.348952	0.402731	0.451042	0.496674	0.546269	0.593928
11.4413	-5.3e-05	-0.005049	0.000112	-0.008795	-0.002286	-0.003858	-0.000604	0.001074	-0.000377	-0.002846	-0.004167	-0.00549		11.4413	0.049947	0.094951	0.150112	0.191205	0.247714	0.296142	0.349396	0.401074	0.449623	0.497154	0.545833	0.59451
11.5179	-0.000224	-0.004959	0.001545	-0.0096	-0.001115	-0.004267	0.000188	-0.00039	-0.001841	-0.001946	-0.005796	-0.004659		11.5179	0.049776	0.095041	0.151545	0.1904	0.248885	0.295733	0.350188	0.39961	0.448159	0.498054	0.544204	0.595341
11.5944	-0.001415	-0.003675	0.003766	-0.009952	0.000615	-0.004513	0.001016	-0.0013	-0.002515	-0.000578	-0.007977	-0.005207		11.5944	0.048585	0.096325	0.153766	0.190048	0.250615	0.295487	0.351016	0.3987	0.447485	0.499422	0.542023	0.594793
11.671	-0.002878	-0.002457	0.005106	-0.009153	0.001983	-0.004125	0.001517	-0.001688	-0.002036	0.000642	-0.009407	-0.007516		11.671	0.047122	0.097543	0.155106	0.190847	0.251983	0.295875	0.351517	0.398312	0.447964	0.500642	0.540593	0.592484
11.7476	-0.003508	-0.002112	0.004204	-0.007546	0.002468	-0.002851	0.00197	-0.002045	-0.000646	0.000997	-0.009149	-0.009954		11.7476	0.046492	0.097888	0.154204	0.192454	0.252468	0.297149	0.35197	0.397955	0.449354	0.500997	0.540851	0.590046
11.8242	-0.003081	-0.00204	0.001422	-0.0062	0.002272	-0.001302	0.002902	-0.002904	0.001156	0.0005	-0.007556	-0.010336		11.8242	0.046919	0.09796	0.151422	0.1938	0.252272	0.298698	0.352902	0.397096	0.451156	0.5005	0.542444	0.589664
11.9007	-0.00233	-0.001623	-0.00176	-0.005612	0.001949	-0.000207	0.004089	-0.004235	0.00301	-1.8e-05	-0.005889	-0.008092		11.9007	0.04767	0.098377	0.14824	0.194388	0.251949	0.299793	0.354089	0.395765	0.45301	0.499982	0.544111	0.591908
11.9773	-0.001973	-0.001507	-0.004189	-0.005263	0.0018	0.000398	0.004605	-0.005341	0.004713	0.000286	-0.00496	-0.004738		11.9773	0.048027	0.098493	0.145811	0.194737	0.2518	0.300398	0.354605	0.394659	0.454713	0.500286	0.54504	0.595262
12.0539	-0.002032	-0.002506	-0.005382	-0.004757	0.001645	0.000777	0.004012	-0.005487	0.005949	0.001438	-0.004468	-0.002255		12.0539	0.047968	0.097494	0.144618	0.195243	0.251645	0.300777	0.354012	0.394513	0.455949	0.501438	0.545532	0.597745
12.1305	-0.002133	-0.003915	-0.005034	-0.00481	0.001174	0.000694	0.002964	-0.004635	0.006264	0.002645	-0.003856	-0.001304		12.1305	0.047867	0.096085	0.144966	0.19519	0.251174	0.300694	0.352964	0.395365	0.456264	0.502645	0.546144	0.598696
12.207	-0.002123	-0.004239	-0.003203	-0.006385	0.000348	-0.000327	0.002307	-0.003446	0.005446	0.003073	-0.003375	-0.001109		12.207	0.047877	0.095761	0.146797	0.193615	0.250348	0.299673	0.352307	0.396554	0.455446	0.503073	0.546625	0.598891
12.2836	-0.002148	-0.003392	-0.000906	-0.009017	-0.000687	-0.001954	0.002038	-0.002501	0.003871	0.00259	-0.003767	-0.000752		12.2836	0.047852	0.096608	0.149094	0.190983	0.249313	0.298046	0.352038	0.397499	0.453871	0.50259	0.546233	0.599248
12.3602	-0.002217	-0.002826	0.000462	-0.010829	-0.001938	-0.0029	0.001634	-0.001672	0.00228	0.001857	-0.005024	-0.000182		12.3602	0.047783	0.097174	0.150462	0.189171	0.248062	0.2971	0.351634	0.398328	0.45228	0.501857	0.544976	0.599818
12.4368	-0.001965	-0.003165	0.000681	-0.010504	-0.003425	-0.002157	0.001102	-0.000423	0.001169	0.00182	-0.006093	0.000115		12.4368	0.048035	0.096835	0.150681	0.189496	0.246575	0.297843	0.351102	0.399577	0.451169	0.50182	0.543907	0.600115
12.5133	-0.00108	-0.002955	0.000962	-0.008752	-0.004631	-0.000151	0.000999	0.001299	0.000466	0.003025	-0.006062	6.8e-05		12.5133	0.04892	0.097045	0.150962	0.191248	0.245369	0.299849	0.350999	0.401299	0.450466	0.503025	0.543938	0.600068
12.5899	2.8e-05	-0.000625	0.002212	-0.007436	-0.004563	0.00166	0.001351	0.002727	-0.000161	0.00524	-0.005253	0.000215		12.5899	0.050028	0.099375	0.152212	0.192564	0.245437	0.30166	0.351351	0.402727	0.449839	0.50524	0.544747	0.600215
12.6665	0.000265	0.003084	0.003664	-0.007615	-0.002838	0.002249	0.001265	0.003	-0.000817	0.00759	-0.004777	0.000852		12.6665	0.050265	0.103084	0.153664	0.192385	0.247162	0.302249	0.351265	0.403	0.449183	0.50759	0.545223	0.600852
12.7431	-0.001115	0.005675	0.003926	-0.008791	-0.000505	0.001852	3.6e-05	0.00216	-0.001317	0.009106	-0.005255	0.001397		12.7431	0.048885	0.105675	0.153926	0.191209	0.249495	0.301852	0.350036	0.40216	0.448683	0.509106	0.544745	0.601397
12.8196	-0.003562	0.005656	0.002939	-0.009769	0.00074	0.00135	-0.00171	0.001166	-0.0015	0.009326	-0.006303	0.001		12.8196	0.046438	0.105656	0.152939	0.190231	0.25074	0.30135	0.34829	0.401166	0.4485	0.509326	0.543697	0.601
12.8962	-0.005652	0.003895	0.001991	-0.00974	0.000225	0.001101	-0.002561	0.000857	-0.001437	0.008501	-0.007146	-0.000264		12.8962	0.044348	0.103895	0.151991	0.19026	0.250225	0.301101	0.347439	0.400857	0.448563	0.508501	0.542854	0.599736
12.9728	-0.0066	0.002283	0.001845	-0.008626	-0.001229	0.000652	-0.001933	0.00105	-0.001252	0.007253	-0.007375	-0.001294		12.9728	0.0434	0.102283	0.151845	0.191374	0.248771	0.300652	0.348067	0.40105	0.448748	0.507253	0.542625	0.598706
13.0493	-0.00704	0.001872	0.001799	-0.006901	-0.002568	-0.00049	-0.000668	0.000795	-0.000881	0.005986	-0.007114	-0.001223		13.0493	0.04296	0.101872	0.151799	0.193099	0.247432	0.29951	0.349332	0.400795	0.449119	0.505986	0.542886	0.598777
13.1259	-0.008051	0.002477	0.000954	-0.005251	-0.003699	-0.002106	0.0001	-0.000532	-0.000155	0.004628	-0.006811	-0.000385		13.1259	0.041949	0.102477	0.150954	0.194749	0.246301	0.297894	0.3501	0.399468	0.449845	0.504628	0.543189	0.599615
13.2025	-0.009682	0.003337	-0.000295	-0.004145	-0.005104	-0.003491	0.00023	-0.00257	0.000864	0.002984	-0.006971	0.000336		13.2025	0.040318	0.103337	0.149705	0.195855	0.244896	0.296509	0.35023	0.39743	0.450864	0.502984	0.543029	0.600336
13.2791	-0.010893	0.003629	-0.000694	-0.003565	-0.006752	-0.004168	0.000403	-0.004442	0.00174	0.00129	-0.007792	0.000797		13.2791	0.039107	0.103629	0.149306	0.196435	0.243248	0.295832	0.350403	0.395558	0.45174	0.50129	0.542208	0.600797
13.3556	-0.010799	0.002732	0.000246	-0.003257	-0.008049	-0.003999	0.000916	-0.005749	0.001919	0.000232	-0.008873	0.001658		13.3556	0.039201	0.102732	0.150246	0.196743	0.241951	0.296001	0.350916	0.394251	0.451919	0.500232	0.541127	0.601658
13.4322	-0.009454	0.000596	0.001716	-0.003187	-0.008684	-0.002699	0.001195	-0.006939	0.001185	0.000247	-0.009398	0.003199		13.4322	0.040546	0.100596	0.151716	0.196813	0.241316	0.297301	0.351195	0.393061	0.451185	0.500247	0.540602	0.603199
13.5088	-0.007389	-0.002114	0.002643	-0.0035	-0.008911	6.5e-05	0.000623	-0.008661	-0.000126	0.000877	-0.008758	0.004738		13.5088	0.042611	0.097886	0.152643	0.1965	0.241089	0.300065	0.350623	0.391339	0.449874	0.500877	0.541242	0.604738
13.5854	-0.004958	-0.004487	0.002722	-0.00403	-0.008865	0.00371	-0.0005	-0.010896	-0.001288	0.001018	-0.006927	0.005502		13.5854	0.045042	0.095513	0.152722	0.19597	0.241135	0.30371	0.3495	0.389104	0.448712	0.501018	0.543073	0.605502
13.6619	-0.00245	-0.005979	0.002275	-0.004235	-0.00822	0.006395	-0.001166	-0.012893	-0.001579	-9.8e-05	-0.004274	0.005618		13.6619	0.04755	0.094021	0.152275	0.195765	0.24178	0.306395	0.348834	0.387107	0.448421	0.499902	0.545726	0.605618
13.7385	-0.000405	-0.006522	0.001574	-0.003809	-0.006848	0.006469	-0.000746	-0.013986	-0.000636	-0.002186	-0.001264	0.005732		13.7385	0.049595	0.093478	0.151574	0.196191	0.243152	0.306469	0.349254	0.386014	0.449364	0.497814	0.548736	0.605732
13.8151	0.000646	-0.006207	0.000669	-0.003137	-0.005412	0.00434	0.000432	-0.01424	0.00142	-0.004162	0.0015	0.005897		13.8151	0.050646	0.093793	0.150669	0.196863	0.244588	0.30434	0.350432	0.38576	0.45142	0.495838	0.5515	0.605897
13.8917	0.000622	-0.005124	-0.000315	-0.00289	-0.004776	0.002251	0.001642	-0.014148	0.004041	-0.004998	0.003249	0.005442		13.8917	0.050622	0.094876	0.149685	0.19711	0.245224	0.302251	0.351642	0.385852	0.454041	0.495002	0.553249	0.605442
13.9682	-0.000208	-0.003469	-0.001098	-0.003251	-0.005007	0.001967	0.002614	-0.013818	0.006418	-0.004405	0.003532	0.004013		13.9682	0.049792	0.096531	0.148902	0.196749	0.244993	0.301967	0.352614	0.386182	0.456418	0.495595	0.553532	0.604013
14.0448	-0.001569	-0.00158	-0.001497	-0.003756	-0.005351	0.00317	0.003594	-0.012825	0.00778	-0.002965	0.002759	0.002306		14.0448	0.048431	0.09842	0.148503	0.196244	0.244649	0.30317	0.353594	0.387175	0.45778	0.497035	0.552759	0.602306
14.1214	-0.003065	0.00019	-0.001536	-0.003864	-0.005168	0.004457	0.004666	-0.010893	0.00781	-0.001732	0.001939	0.001444		14.1214	0.046935	0.10019	0.148464	0.196136	0.244832	0.304457	0.354666	0.389107	0.45781	0.498268	0.551939	0.601444
14.198	-0.003916	0.001666	-0.001225	-0.003553	-0.00445	0.005275	0.005361	-0.008401	0.006956	-0.001474	0.001728	0.001768		14.198	0.046084	0.101666	0.148775	0.196447	0.24555	0.305275	0.355361	0.391599	0.456956	0.498526	0.551728	0.601768
14.2745	-0.00337	0.002959	-0.000394	-0.003354	-0.003445	0.006166	0.005122	-0.00602	0.006218	-0.001949	0.001922	0.002498		14.2745	0.04663	0.102959	0.149606	0.196646	0.246555	0.306166	0.355122	0.39398	0.456218	0.498051	0.551922	0.602498
14.3511	-0.0015	0.004381	0.001105	-0.003841	-0.002254	0.007391	0.00402	-0.004111	0.006366	-0.001949	0.001976	0.002558		14.3511	0.0485	0.104381	0.151105	0.196159	0.247746	0.307391	0.35402	0.395889	0.456366	0.498051	0.551976	0.602558
14.4277	0.000666	0.005997	0.003056	-0.005061	-0.001059	0.008357	0.002776	-0.002814	0.007268	-0.000345	0.001804	0.001592		14.4277	0.050666	0.105997	0.153056	0.194939	0.248941	0.308357	0.352776	0.397186	0.457268	0.499655	0.551804	0.601592
14.5043	0.001883	0.007171	0.004813	-0.006419	-0.000295	0.008705	0.002062	-0.002491	0.008114	0.002691	0.00185	0.000165		14.5043	0.051883	0.107171	0.154813	0.193581	0.249705	0.308705	0.352062	0.397509	0.458114	0.502691	0.55185	0.600165
14.5808	0.001363	0.006853	0.00564	-0.007209	-0.000158	0.0092	0.001935	-0.003502	0.008399	0.005592	0.002482	-0.00085		14.5808	0.051363	0.106853	0.15564	0.192791	0.249842	0.3092	0.351935	0.396498	0.458399	0.505592	0.552482	0.59915
14.6574	-0.001067	0.004694	0.005248	-0.007249	-0.000136	0.010805	0.002003	-0.005399	0.008543	0.006658	0.00354	-0.000924		14.6574	0.048933	0.104694	0.155248	0.192751	0.249864	0.310805	0.352003	0.394601	0.458543	0.506658	0.55354	0.599076
14.734	-0.004845	0.00174	0.004153	-0.006846	0.000466	0.013107	0.001981	-0.0068	0.009362	0.005475	0.004456	2.5e-05		14.734	0.045155	0.10174	0.154153	0.193154	0.250466	0.313107	0.351981	0.3932	0.459362	0.505475	0.554456	0.600025
14.8106	-0.008515	-0.000416	0.003489	-0.006171	0.001521	0.014393	0.001929	-0.006462	0.011046	0.003185	0.004716	0.001846		14.8106	0.041485	0.099584	0.153489	0.193829	0.251521	0.314393	0.351929	0.393538	0.461046	0.503185	0.554716	0.601846
14.8871	-0.01031	-0.001251	0.004196	-0.005023	0.002095	0.013495	0.001985	-0.004355	0.012928	0.001448	0.004261	0.004151		14.8871	0.03969	0.098749	0.154196	0.194977	0.252095	0.313495	0.351985	0.395645	0.462928	0.501448	0.554261	0.604151
14.9637	-0.009497	-0.001658	0.006102	-0.00343	0.001656	0.01116	0.002096	-0.001444	0.014277	0.001099	0.003612	0.006209		14.9637	0.040503	0.098342	0.156102	0.19657	0.251656	0.31116	0.352096	0.398556	0.464277	0.501099	0.553612	0.606209
15.0403	-0.007094	-0.002461	0.00784	-0.002159	0.000807	0.009289	0.002126	0.001415	0.015035	0.001674	0.003484	0.007259		15.0403	0.042906	0.097539	0.15784	0.197841	0.250807	0.309289	0.352126	0.401415	0.465035	0.501674	0.553484	0.607259
15.1169	-0.004904	-0.002958	0.007975	-0.002145	0.000441	0.009028	0.002155	0.004036	0.015579	0.002102	0.004061	0.007183		15.1169	0.045096	0.097042	0.157975	0.197855	0.250441	0.309028	0.352155	0.404036	0.465579	0.502102	0.554061	0.607183
15.1934	-0.003929	-0.00151	0.006374	-0.003454	0.000433	0.009896	0.002492	0.006465	0.016039	0.001829	0.004665	0.006631		15.1934	0.046071	0.09849	0.156374	0.196546	0.250433	0.309896	0.352492	0.406465	0.466039	0.501829	0.554665	0.606631
15.27	-0.003918	0.00231	0.004313	-0.005182	-0.00021	0.010705	0.003349	0.008462	0.016157	0.001236	0.004433	0.006239		15.27	0.046082	0.10231	0.154313	0.194818	0.24979	0.310705	0.353349	0.408462	0.466157	0.501236	0.554433	0.606239
15.3466	-0.004196	0.006539	0.003101	-0.006387	-0.001877	0.010891	0.004562	0.009651	0.015778	0.000921	0.003372	0.005903		15.3466	0.045804	0.106539	0.153101	0.193613	0.248123	0.310891	0.354562	0.409651	0.465778	0.500921	0.553372	0.605903
15.4232	-0.004388	0.008137	0.002767	-0.006712	-0.003556	0.010717	0.005629	0.009948	0.015109	0.0008	0.002447	0.005169		15.4232	0.045612	0.108137	0.152767	0.193288	0.246444	0.310717	0.355629	0.409948	0.465109	0.5008	0.552447	0.605169
15.4997	-0.004289	0.00561	0.002333	-0.006097	-0.003904	0.010415	0.005988	0.009589	0.014419	0.000207	0.002523	0.004188		15.4997	0.045711	0.10561	0.152333	0.193903	0.246096	0.310415	0.355988	0.409589	0.464419	0.500207	0.552523	0.604188
15.5763	-0.003621	0.000402	0.001237	-0.004522	-0.002838	0.009639	0.005312	0.008803	0.01375	-0.001113	0.003516	0.003764		15.5763	0.046379	0.100402	0.151237	0.195478	0.247162	0.309639	0.355312	0.408803	0.46375	0.498887	0.553516	0.603764
15.6529	-0.002328	-0.00421	7.4e-05	-0.002434	-0.001647	0.008037	0.003725	0.007663	0.013082	-0.002471	0.004758	0.004357		15.6529	0.047672	0.09579	0.150074	0.197566	0.248353	0.308037	0.353725	0.407663	0.463082	0.497529	0.554758	0.604357
15.7295	-0.000915	-0.005569	-0.000206	-0.000932	-0.001553	0.006087	0.001892	0.006287	0.012556	-0.002917	0.005837	0.005475		15.7295	0.049085	0.094431	0.149794	0.199068	0.248447	0.306087	0.351892	0.406287	0.462556	0.497083	0.555837	0.605475
15.806	-7.8e-05	-0.003352	0.000508	-0.000782	-0.002494	0.004945	0.000756	0.005053	0.012294	-0.002241	0.006666	0.006326		15.806	0.049922	0.096648	0.150508	0.199218	0.247506	0.304945	0.350756	0.405053	0.462294	0.497759	0.556666	0.606326
15.8826	7.9e-05	0.000579	0.001377	-0.001306	-0.003429	0.005341	0.000951	0.004491	0.012142	-0.001021	0.007016	0.006816		15.8826	0.050079	0.100579	0.151377	0.198694	0.246571	0.305341	0.350951	0.404491	0.462142	0.498979	0.557016	0.606816
15.9592	0.000233	0.00369	0.001539	-0.000904	-0.003544	0.006869	0.002356	0.004901	0.011901	0.000175	0.006566	0.007569		15.9592	0.050233	0.10369	0.151539	0.199096	0.246456	0.306869	0.352356	0.404901	0.461901	0.500175	0.556566	0.607569
16.0358	0.001063	0.004423	0.000878	0.001122	-0.002858	0.008529	0.004271	0.006042	0.011812	0.001248	0.005427	0.009104		16.0358	0.051063	0.104423	0.150878	0.201122	0.247142	0.308529	0.354271	0.406042	0.461812	0.501248	0.555427	0.609104
16.1123	0.002382	0.002982	-7.8e-05	0.003705	-0.001798	0.009743	0.005971	0.007247	0.012515	0.002228	0.004095	0.011259		16.1123	0.052382	0.102982	0.149922	0.203705	0.248202	0.309743	0.355971	0.407247	0.462515	0.502228	0.554095	0.611259
16.1889	0.003277	0.000945	-0.000695	0.005209	-0.000582	0.010546	0.007025	0.007925	0.014402	0.002859	0.002758	0.013321		16.1889	0.053277	0.100945	0.149305	0.205209	0.249418	0.310546	0.357025	0.407925	0.464402	0.502859	0.552758	0.613321
16.2655	0.003236	2.4e-05	-0.000661	0.005039	0.000708	0.01091	0.007244	0.007981	0.017148	0.002792	0.001173	0.014487		16.2655	0.053236	0.100024	0.149339	0.205039	0.250708	0.31091	0.357244	0.407981	0.467148	0.502792	0.551173	0.614487
16.3421	0.002894	0.0009	-0.000149	0.0038	0.00163	0.010384	0.006711	0.007699	0.019961	0.002053	-0.000503	0.01428		16.3421	0.052894	0.1009	0.149851	0.2038	0.25163	0.310384	0.356711	0.407699	0.469961	0.502053	0.549497	0.61428
16.4186	0.003286	0.003034	0.000253	0.00235	0.001418	0.008715	0.005975	0.00728	0.022172	0.00114	-0.001299	0.012855		16.4186	0.053286	0.103034	0.150253	0.20235	0.251418	0.308715	0.355975	0.40728	0.472172	0.50114	0.548701	0.612855
16.4952	0.004422	0.005414	-4.4e-05	0.001301	-0.000179	0.00654	0.005821	0.006688	0.023512	0.000628	-0.000451	0.010994		16.4952	0.054422	0.105414	0.149956	0.201301	0.249821	0.30654	0.355821	0.406688	0.473512	0.500628	0.549549	0.610994
16.5718	0.005104	0.007213	-0.001103	0.001185	-0.0022	0.004994	0.006519	0.005954	0.02401	0.000746	0.001436	0.009604		16.5718	0.055104	0.107213	0.148897	0.201185	0.2478	0.304994	0.356519	0.405954	0.47401	0.500746	0.551436	0.609604
16.6484	0.004448	0.007745	-0.002401	0.002257	-0.003043	0.004547	0.007486	0.005323	0.023802	0.001335	0.00286	0.009098		16.6484	0.054448	0.107745	0.147599	0.202257	0.246957	0.304547	0.357486	0.405323	0.473802	0.501335	0.55286	0.609098
16.7249	0.003115	0.006403	-0.003411	0.003937	-0.001958	0.004593	0.008064	0.004892	0.022983	0.002153	0.003135	0.009259		16.7249	0.053115	0.106403	0.146589	0.203937	0.248042	0.304593	0.358064	0.404892	0.472983	0.502153	0.553135	0.609259
16.8015	0.002501	0.003381	-0.00413	0.005058	0.00013	0.004431	0.008484	0.004299	0.021504	0.003182	0.003081	0.009619		16.8015	0.052501	0.103381	0.14587	0.205058	0.25013	0.304431	0.358484	0.404299	0.471504	0.503182	0.553081	0.609619
16.8781	0.002998	0.000371	-0.004885	0.00506	0.001497	0.004339	0.009536	0.003161	0.019276	0.004589	0.003831	0.009862		16.8781	0.052998	0.100371	0.145115	0.20506	0.251497	0.304339	0.359536	0.403161	0.469276	0.504589	0.553831	0.609862
16.9547	0.003744	-0.00035	-0.005715	0.004496	0.001273	0.005204	0.011224	0.001831	0.016556	0.006341	0.005347	0.009954		16.9547	0.053744	0.09965	0.144285	0.204496	0.251273	0.305204	0.361224	0.401831	0.466556	0.506341	0.555347	0.609954
17.0312	0.004089	0.001878	-0.006182	0.004016	8.5e-05	0.007096	0.012314	0.001328	0.014154	0.008009	0.006487	0.010091		17.0312	0.054089	0.101878	0.143818	0.204016	0.250085	0.307096	0.362314	0.401328	0.464154	0.508009	0.556487	0.610091
17.1078	0.004446	0.005137	-0.005822	0.003371	-0.000793	0.008723	0.011646	0.002256	0.013	0.009172	0.006382	0.010501		17.1078	0.054446	0.105137	0.144178	0.203371	0.249207	0.308723	0.361646	0.402256	0.463	0.509172	0.556382	0.610501
17.1844	0.005372	0.006734	-0.00462	0.002067	-0.000585	0.008676	0.009584	0.003928	0.013403	0.009957	0.005398	0.011099		17.1844	0.055372	0.106734	0.14538	0.202067	0.249415	0.308676	0.359584	0.403928	0.463403	0.509957	0.555398	0.611099
17.261	0.00648	0.005871	-0.002977	0.000614	0.000651	0.007009	0.007701	0.004867	0.014838	0.010887	0.004701	0.011432		17.261	0.05648	0.105871	0.147023	0.200614	0.250651	0.307009	0.357701	0.404867	0.464838	0.510887	0.554701	0.611432
17.3375	0.006871	0.004024	-0.00141	0.000165	0.002353	0.005281	0.007078	0.004214	0.016473	0.012089	0.005021	0.011209		17.3375	0.056871	0.104024	0.14859	0.200165	0.252353	0.305281	0.357078	0.404214	0.466473	0.512089	0.555021	0.611209
17.4141	0.006266	0.002829	-0.000398	0.000823	0.003776	0.005078	0.007303	0.002522	0.01775	0.012952	0.005911	0.010835		17.4141	0.056266	0.102829	0.149602	0.200823	0.253776	0.305078	0.357303	0.402522	0.46775	0.512952	0.555911	0.610835
17.4907	0.005093	0.002334	-0.000344	0.001247	0.004268	0.006722	0.007157	0.001137	0.018429	0.012849	0.006222	0.011065		17.4907	0.055093	0.102334	0.149656	0.201247	0.254268	0.306722	0.357157	0.401137	0.468429	0.512849	0.556222	0.611065
17.5673	0.003752	0.001623	-0.001365	0.000501	0.003711	0.00922	0.005973	0.000888	0.018368	0.012029	0.005294	0.012012		17.5673	0.053752	0.101623	0.148635	0.200501	0.253711	0.30922	0.355973	0.400888	0.468368	0.512029	0.555294	0.612012
17.6438	0.002522	0.000475	-0.003015	-0.000438	0.002792	0.011054	0.004241	0.001418	0.017571	0.011409	0.003564	0.012915		17.6438	0.052522	0.100475	0.146985	0.199562	0.252792	0.311054	0.354241	0.401418	0.467571	0.511409	0.553564	0.612915
17.7204	0.002059	-0.000384	-0.004341	0.000177	0.002473	0.01105	0.003168	0.001672	0.016386	0.011478	0.001922	0.013103		17.7204	0.052059	0.099616	0.145659	0.200177	0.252473	0.31105	0.353168	0.401672	0.466386	0.511478	0.551922	0.613103
17.797	0.003075	-0.000526	-0.004468	0.002472	0.002992	0.009094	0.00375	0.000985	0.015352	0.011691	0.000635	0.012861		17.797	0.053075	0.099474	0.145532	0.202472	0.252992	0.309094	0.35375	0.400985	0.465352	0.511691	0.550635	0.612861
17.8736	0.005159	-0.000593	-0.003249	0.004587	0.003542	0.006366	0.005977	-0.000283	0.014738	0.011136	-0.000717	0.012944		17.8736	0.055159	0.099407	0.146751	0.204587	0.253542	0.306366	0.355977	0.399717	0.464738	0.511136	0.549283	0.612944
17.9501	0.006574	-0.001557	-0.001334	0.00476	0.003119	0.004545	0.008734	-0.001099	0.014393	0.009638	-0.002263	0.013452		17.9501	0.056574	0.098443	0.148666	0.20476	0.253119	0.304545	0.358734	0.398901	0.464393	0.509638	0.547737	0.613452
18.0267	0.005876	-0.00361	0.000467	0.003116	0.0016	0.004376	0.01062	-0.00072	0.014172	0.008067	-0.003332	0.013673		18.0267	0.055876	0.09639	0.150467	0.203116	0.2516	0.304376	0.36062	0.39928	0.464172	0.508067	0.546668	0.613673
18.1033	0.003627	-0.006076	0.001872	0.001158	-0.000206	0.005119	0.011092	0.000626	0.014337	0.007542	-0.003323	0.01306		18.1033	0.053627	0.093924	0.151872	0.201158	0.249794	0.305119	0.361092	0.400626	0.464337	0.507542	0.546677	0.61306
18.1799	0.002042	-0.008146	0.003112	6.5e-05	-0.001501	0.005659	0.010731	0.00199	0.015305	0.008373	-0.002779	0.011905		18.1799	0.052042	0.091854	0.153112	0.200065	0.248499	0.305659	0.360731	0.40199	0.465305	0.508373	0.547221	0.611905
18.2564	0.002834	-0.009329	0.004259	-2.4e-05	-0.002227	0.005862	0.010355	0.002625	0.01698	0.00973	-0.003032	0.010872		18.2564	0.052834	0.090671	0.154259	0.199976	0.247773	0.305862	0.360355	0.402625	0.46698	0.50973	0.546968	0.610872
18.333	0.005506	-0.009336	0.004836	0.000518	-0.002741	0.006342	0.010116	0.002718	0.018509	0.010359	-0.004723	0.010229		18.333	0.055506	0.090664	0.154836	0.200518	0.247259	0.306342	0.360116	0.402718	0.468509	0.510359	0.545277	0.610229
18.4096	0.00775	-0.007993	0.004319	0.001385	-0.003011	0.007088	0.009644	0.003212	0.01887	0.009717	-0.007032	0.009839		18.4096	0.05775	0.092007	0.154319	0.201385	0.246989	0.307088	0.359644	0.403212	0.46887	0.509717	0.542968	0.609839
18.4862	0.007503	-0.00549	0.002942	0.002346	-0.002532	0.007106	0.008806	0.004854	0.017733	0.008404	-0.008484	0.00971		18.4862	0.057503	0.09451	0.152942	0.202346	0.247468	0.307106	0.358806	0.404854	0.467733	0.508404	0.541516	0.60971
18.5627	0.004754	-0.002526	0.001628	0.003108	-0.001146	0.005788	0.007897	0.007327	0.015731	0.007404	-0.008249	0.010138		18.5627	0.054754	0.097474	0.151628	0.203108	0.248854	0.305788	0.357897	0.407327	0.465731	0.507404	0.541751	0.610138
18.6393	0.001418	-4e-06	0.000984	0.003431	0.000393	0.004057	0.007104	0.009295	0.013898	0.006975	-0.006566	0.011255		18.6393	0.051418	0.099996	0.150984	0.203431	0.250393	0.304057	0.357104	0.409295	0.463898	0.506975	0.543434	0.611255
18.7159	-0.000616	0.00141	0.000605	0.003261	0.001058	0.003563	0.006199	0.009431	0.012917	0.006473	-0.004248	0.012679		18.7159	0.049384	0.10141	0.150605	0.203261	0.251058	0.303563	0.356199	0.409431	0.462917	0.506473	0.545752	0.612679
18.7925	-0.001196	0.001445	-0.000337	0.002673	0.000726	0.004848	0.004918	0.007514	0.012849	0.005304	-0.002099	0.013779		18.7925	0.048804	0.101445	0.149663	0.202673	0.250726	0.304848	0.354918	0.407514	0.462849	0.505304	0.547901	0.613779
18.869	-0.001468	0.000257	-0.001941	0.001745	0.000311	0.006779	0.003397	0.004603	0.013391	0.003776	-0.000626	0.014201		18.869	0.048532	0.100257	0.148059	0.201745	0.250311	0.306779	0.353397	0.404603	0.463391	0.503776	0.549374	0.614201
18.9456	-0.001979	-0.00142	-0.003325	0.000536	0.000558	0.007856	0.002033	0.002097	0.014146	0.002842	0.000107	0.014007		18.9456	0.048021	0.09858	0.146675	0.200536	0.250558	0.307856	0.352033	0.402097	0.464146	0.502842	0.550107	0.614007
19.0222	-0.001927	-0.002372	-0.003585	-0.00085	0.001069	0.007693	0.001123	0.000597	0.01468	0.003147	0.000504	0.013386		19.0222	0.048073	0.097628	0.146415	0.19915	0.251069	0.307693	0.351123	0.400597	0.46468	0.503147	0.550504	0.613386
19.0988	-0.00054	-0.001711	-0.002717	-0.002195	0.000897	0.007006	0.000818	-0.000338	0.014596	0.004504	0.001174	0.012433		19.0988	0.04946	0.098289	0.147283	0.197805	0.250897	0.307006	0.350818	0.399662	0.464596	0.504504	0.551174	0.612433
19.1753	0.001532	0.000134	-0.001463	-0.003178	-0.000136	0.00644	0.001235	-0.001415	0.013821	0.006189	0.002439	0.011291		19.1753	0.051532	0.100134	0.148537	0.196822	0.249864	0.30644	0.351235	0.398585	0.463821	0.506189	0.552439	0.611291
19.2519	0.00288	0.001573	-0.000442	-0.003511	-0.001244	0.00583	0.002268	-0.002749	0.012794	0.00752	0.004	0.010303		19.2519	0.05288	0.101573	0.149558	0.196489	0.248756	0.30583	0.352268	0.397251	0.462794	0.50752	0.554	0.610303
19.3285	0.003004	0.001389	0.000334	-0.00314	-0.001766	0.004778	0.003305	-0.003844	0.012126	0.008229	0.005099	0.00975		19.3285	0.053004	0.101389	0.150334	0.19686	0.248234	0.304778	0.353305	0.396156	0.462126	0.508229	0.555099	0.60975
19.4051	0.002467	-4e-05	0.001156	-0.002281	-0.001884	0.00369	0.003471	-0.004313	0.012018	0.008576	0.005059	0.009458		19.4051	0.052467	0.09996	0.151156	0.197719	0.248116	0.30369	0.353471	0.395687	0.462018	0.508576	0.555059	0.609458
19.4816	0.001576	-0.001417	0.00211	-0.001263	-0.002006	0.003756	0.002374	-0.004395	0.012115	0.009145	0.003766	0.00896		19.4816	0.051576	0.098583	0.15211	0.198737	0.247994	0.303756	0.352374	0.395605	0.462115	0.509145	0.553766	0.60896
19.5582	-7.9e-05	-0.002257	0.002936	-0.000403	-0.001963	0.005644	0.000567	-0.004651	0.011968	0.010305	0.001669	0.008191		19.5582	0.049921	0.097743	0.152936	0.199597	0.248037	0.305644	0.350567	0.395349	0.461968	0.510305	0.551669	0.608191
19.6348	-0.002447	-0.003299	0.00332	3e-05	-0.001326	0.008433	-0.000806	-0.005246	0.011492	0.011758	-0.000669	0.007747		19.6348	0.047553	0.096701	0.15332	0.20003	0.248674	0.308433	0.349194	0.394754	0.461492	0.511758	0.549331	0.607747
19.7114	-0.004229	-0.00502	0.003261	-0.00011	-0.000296	0.010267	-0.00084	-0.005666	0.01092	0.012764	-0.002968	0.008107		19.7114	0.045771	0.09498	0.153261	0.19989	0.249704	0.310267	0.34916	0.394334	0.46092	0.512764	0.547032	0.608107
19.7879	-0.003959	-0.006546	0.003181	-0.000675	0.000343	0.01016	0.000583	-0.005189	0.010513	0.01287	-0.005099	0.00874		19.7879	0.046041	0.093454	0.153181	0.199325	0.250343	0.31016	0.350583	0.394811	0.460513	0.51287	0.544901	0.60874
19.8645	-0.001482	-0.006802	0.003593	-0.001294	0.000188	0.008824	0.002791	-0.003569	0.01049	0.012258	-0.006667	0.008446		19.8645	0.048518	0.093198	0.153593	0.198706	0.250188	0.308824	0.352791	0.396431	0.46049	0.512258	0.543333	0.608446
19.9411	0.002187	-0.006344	0.004513	-0.001728	-0.000286	0.00765	0.004718	-0.001285	0.011058	0.011319	-0.007017	0.006727		19.9411	0.052187	0.093656	0.154513	0.198272	0.249714	0.30765	0.354718	0.398715	0.461058	0.511319	0.542983	0.606727
20.0177	0.006107	-0.006938	0.005206	-0.00204	-0.000373	0.007323	0.005475	0.000778	0.012161	0.010209	-0.005862	0.004496		20.0177	0.056107	0.093062	0.155206	0.19796	0.249627	0.307323	0.355475	0.400778	0.462161	0.510209	0.544138	0.604496
20.0942	0.00979	-0.009052	0.004783	-0.002329	5.5e-05	0.007729	0.004918	0.001871	0.013216	0.008997	-0.003808	0.003129		20.0942	0.05979	0.090948	0.154783	0.197671	0.250055	0.307729	0.354918	0.401871	0.463216	0.508997	0.546192	0.603129
20.1708	0.012587	-0.01069	0.003249	-0.002497	0.000586	0.008695	0.00378	0.001801	0.013487	0.007994	-0.002046	0.003074		20.1708	0.062587	0.08931	0.153249	0.197503	0.250586	0.308695	0.35378	0.401801	0.463487	0.507994	0.547954	0.603074
20.2474	0.013644	-0.009513	0.001813	-0.002483	0.000873	0.010088	0.003103	0.001031	0.012962	0.007505	-0.001425	0.003711		20.2474	0.063644	0.090487	0.151813	0.197517	0.250873	0.310088	0.353103	0.401031	0.462962	0.507505	0.548575	0.603711
20.324	0.012825	-0.005659	0.001817	-0.002522	0.000967	0.011318	0.003334	0.000355	0.012614	0.007309	-0.001834	0.004431		20.324	0.062825	0.094341	0.151817	0.197478	0.250967	0.311318	0.353334	0.400355	0.462614	0.507309	0.548166	0.604431
20.4005	0.011117	-0.001557	0.003264	-0.002809	0.001156	0.011544	0.004026	0.000287	0.01345	0.006829	-0.002397	0.00535		20.4005	0.061117	0.098443	0.153264	0.197191	0.251156	0.311544	0.354026	0.400287	0.46345	0.506829	0.547603	0.60535
20.4771	0.009725	0.000925	0.004655	-0.002965	0.001609	0.010682	0.004483	0.000714	0.015302	0.005918	-0.002227	0.006833		20.4771	0.059725	0.100925	0.154655	0.197035	0.251609	0.310682	0.354483	0.400714	0.465302	0.505918	0.547773	0.606833
20.5537	0.009103	0.002182	0.00456	-0.002256	0.002099	0.009684	0.004577	0.001213	0.016878	0.005126	-0.001095	0.008707		20.5537	0.059103	0.102182	0.15456	0.197744	0.252099	0.309684	0.354577	0.401213	0.466878	0.505126	0.548905	0.608707
20.6303	0.009105	0.003449	0.003284	-0.000516	0.001996	0.00945	0.004713	0.001716	0.017103	0.004944	0.000413	0.010288		20.6303	0.059105	0.103449	0.153284	0.199484	0.251996	0.30945	0.354713	0.401716	0.467103	0.504944	0.550413	0.610288
20.7068	0.009582	0.004657	0.002637	0.001372	0.000806	0.009875	0.005054	0.002696	0.0162	0.005114	0.001349	0.01105		20.7068	0.059582	0.104657	0.152637	0.201372	0.250806	0.309875	0.355054	0.402696	0.4662	0.505114	0.551349	0.61105
20.7834	0.01026	0.00466	0.003932	0.002116	-0.001123	0.010379	0.005192	0.00457	0.015261	0.005054	0.001176	0.011018		20.7834	0.06026	0.10466	0.153932	0.202116	0.248877	0.310379	0.355192	0.40457	0.465261	0.505054	0.551176	0.611018
20.86	0.010377	0.003212	0.006445	0.001138	-0.002621	0.010985	0.004808	0.007044	0.014928	0.004791	0.000209	0.010533		20.86	0.060377	0.103212	0.156445	0.201138	0.247379	0.310985	0.354808	0.407044	0.464928	0.504791	0.550209	0.610533
20.9366	0.00927	0.001667	0.008103	-0.000868	-0.002782	0.012233	0.004361	0.00919	0.014803	0.004993	-0.000687	0.009896		20.9366	0.05927	0.101667	0.158103	0.199132	0.247218	0.312233	0.354361	0.40919	0.464803	0.504993	0.549313	0.609896
21.0131	0.007463	0.001391	0.00758	-0.002363	-0.001951	0.014118	0.004638	0.010157	0.01416	0.006007	-0.000824	0.009289		21.0131	0.057463	0.101391	0.15758	0.197637	0.248049	0.314118	0.354638	0.410157	0.46416	0.506007	0.549176	0.609289
21.0897	0.006523	0.002173	0.005393	-0.002068	-0.001346	0.015733	0.005615	0.009703	0.012925	0.007271	-9e-05	0.008796		21.0897	0.056523	0.102173	0.155393	0.197932	0.248654	0.315733	0.355615	0.409703	0.462925	0.507271	0.54991	0.608796
21.1663	0.007457	0.002687	0.002962	-4.5e-05	-0.001685	0.016163	0.006232	0.008125	0.011706	0.007894	0.00124	0.008391		21.1663	0.057457	0.102687	0.152962	0.199955	0.248315	0.316163	0.356232	0.408125	0.461706	0.507894	0.55124	0.608391
21.2428	0.009632	0.002137	0.001065	0.002294	-0.002516	0.01534	0.005593	0.005891	0.010982	0.007547	0.002825	0.008036		21.2428	0.059632	0.102137	0.151065	0.202294	0.247484	0.31534	0.355593	0.405891	0.460982	0.507547	0.552825	0.608036
21.3194	0.011629	0.000836	-0.000457	0.003568	-0.002909	0.01386	0.004133	0.00346	0.010557	0.006547	0.004292	0.007927		21.3194	0.061629	0.100836	0.149543	0.203568	0.247091	0.31386	0.354133	0.40346	0.460557	0.506547	0.554292	0.607927
21.396	0.012797	-0.000626	-0.001816	0.003839	-0.00246	0.012328	0.003182	0.001358	0.009977	0.005281	0.005225	0.008481		21.396	0.062797	0.099374	0.148184	0.203839	0.24754	0.312328	0.353182	0.401358	0.459977	0.505281	0.555225	0.608481
21.4726	0.013481	-0.002064	-0.002736	0.004229	-0.001407	0.011118	0.003459	0.000237	0.00933	0.003923	0.005433	0.009909		21.4726	0.063481	0.097936	0.147264	0.204229	0.248593	0.311118	0.353459	0.400237	0.45933	0.503923	0.555433	0.609909
21.5491	0.014016	-0.003317	-0.002953	0.005076	-6.6e-05	0.010451	0.004415	0.000666	0.009382	0.002621	0.005271	0.01186		21.5491	0.064016	0.096683	0.147047	0.205076	0.249934	0.310451	0.354415	0.400666	0.459382	0.502621	0.555271	0.61186
21.6257	0.014188	-0.003725	-0.002795	0.005179	0.001378	0.010281	0.005129	0.002687	0.010834	0.001596	0.00546	0.013677		21.6257	0.064188	0.096275	0.147205	0.205179	0.251378	0.310281	0.355129	0.402687	0.460834	0.501596	0.55546	0.613677
21.7023	0.013737	-0.00258	-0.002876	0.003382	0.002583	0.010194	0.005429	0.00551	0.013484	0.000968	0.006444	0.014965		21.7023	0.063737	0.09742	0.147124	0.203382	0.252583	0.310194	0.355429	0.40551	0.463484	0.500968	0.556444	0.614965
21.7789	0.012705	1e-05	-0.003358	0.000345	0.002955	0.009732	0.00574	0.007857	0.016194	0.000724	0.007986	0.015703		21.7789	0.062705	0.10001	0.146642	0.200345	0.252955	0.309732	0.35574	0.407857	0.466194	0.500724	0.557986	0.615703
21.8554	0.011114	0.003074	-0.0038	-0.002077	0.002152	0.008877	0.006072	0.008951	0.017695	0.000938	0.009476	0.015859		21.8554	0.061114	0.103074	0.1462	0.197923	0.252152	0.308877	0.356072	0.408951	0.467695	0.500938	0.559476	0.615859
21.932	0.00896	0.005637	-0.00373	-0.003013	0.000613	0.008067	0.005698	0.00924	0.017511	0.001761	0.010506	0.015266		21.932	0.05896	0.105637	0.14627	0.196987	0.250613	0.308067	0.355698	0.40924	0.467511	0.501761	0.560506	0.615266
22.0086	0.006963	0.007284	-0.003145	-0.003254	-0.000639	0.007757	0.00404	0.009942	0.016227	0.00303	0.010957	0.01407		22.0086	0.056963	0.107284	0.146855	0.196746	0.249361	0.307757	0.35404	0.409942	0.466227	0.50303	0.560957	0.61407
22.0852	0.006616	0.007837	-0.002438	-0.003689	-0.000899	0.00809	0.001566	0.011703	0.014948	0.004123	0.010594	0.01297		22.0852	0.056616	0.107837	0.147562	0.196311	0.249101	0.30809	0.351566	0.411703	0.464948	0.504123	0.560594	0.61297
22.1617	0.008577	0.006985	-0.001952	-0.003968	-0.000484	0.008938	-0.000521	0.013846	0.014427	0.004502	0.008893	0.012614		22.1617	0.058577	0.106985	0.148048	0.196032	0.249516	0.308938	0.349479	0.413846	0.464427	0.504502	0.558893	0.612614
22.2383	0.011217	0.00471	-0.001618	-0.003249	-0.000428	0.010065	-0.001392	0.015104	0.014582	0.004329	0.005533	0.012801		22.2383	0.061217	0.10471	0.148382	0.196751	0.249572	0.310065	0.348608	0.415104	0.464582	0.504329	0.555533	0.612801
22.3149	0.011765	0.001913	-0.00095	-0.001649	-0.001374	0.011234	-0.001138	0.014977	0.014821	0.004294	0.001046	0.012604		22.3149	0.061765	0.101913	0.14905	0.198351	0.248626	0.311234	0.348862	0.414977	0.464821	0.504294	0.551046	0.612604
22.3915	0.009158	1.4e-05	0.00044	-0.000254	-0.002857	0.012318	-0.000262	0.014151	0.014819	0.004806	-0.003211	0.011368		22.3915	0.059158	0.100014	0.15044	0.199746	0.247143	0.312318	0.349738	0.414151	0.464819	0.504806	0.546789	0.611368
22.468	0.005073	-0.000305	0.002134	0.000129	-0.003887	0.013331	0.00096	0.013638	0.014927	0.005591	-0.005826	0.00937		22.468	0.055073	0.099695	0.152134	0.200129	0.246113	0.313331	0.35096	0.413638	0.464927	0.505591	0.544174	0.60937
22.5446	0.00189	0.000341	0.002903	-0.000309	-0.004149	0.014193	0.002384	0.013817	0.015739	0.006147	-0.006153	0.007471		22.5446	0.05189	0.100341	0.152903	0.199691	0.245851	0.314193	0.352384	0.413817	0.465739	0.506147	0.543847	0.607471
22.6212	0.000391	0.000989	0.001872	-0.000797	-0.004308	0.014528	0.003558	0.014362	0.017303	0.006394	-0.004624	0.006342		22.6212	0.050391	0.100989	0.151872	0.199203	0.245692	0.314528	0.353558	0.414362	0.467303	0.506394	0.545376	0.606342
22.6978	-0.000101	0.001525	-0.000254	-0.000682	-0.004952	0.014027	0.003903	0.014784	0.018948	0.006702	-0.002529	0.006104		22.6978	0.049899	0.101525	0.149746	0.199318	0.245048	0.314027	0.353903	0.414784	0.468948	0.506702	0.547471	0.606104
22.7743	-0.000216	0.002514	-0.001552	0.000205	-0.00562	0.013078	0.003477	0.014779	0.019938	0.007353	-0.001405	0.006427		22.7743	0.049784	0.102514	0.148448	0.200205	0.24438	0.313078	0.353477	0.414779	0.469938	0.507353	0.548595	0.606427
22.8509	-0.000163	0.003991	-0.000701	0.001432	-0.00529	0.012634	0.003184	0.014217	0.020153	0.008111	-0.002105	0.006769		22.8509	0.049837	0.103991	0.149299	0.201432	0.24471	0.312634	0.353184	0.414217	0.470153	0.508111	0.547895	0.606769
22.9275	-0.000362	0.005023	0.001849	0.002196	-0.003668	0.013113	0.003864	0.013185	0.019973	0.008372	-0.004003	0.00668		22.9275	0.049638	0.105023	0.151849	0.202196	0.246332	0.313113	0.353864	0.413185	0.469973	0.508372	0.545997	0.60668
23.0041	-0.00106	0.004739	0.00464	0.00207	-0.001526	0.013732	0.005272	0.012153	0.01962	0.00769	-0.005217	0.006127		23.0041	0.04894	0.104739	0.15464	0.20207	0.248474	0.313732	0.355272	0.412153	0.46962	0.50769	0.544783	0.606127
23.0806	-0.00122	0.003447	0.006618	0.001618	0.000268	0.013537	0.0063	0.011791	0.018898	0.00619	-0.004106	0.005495		23.0806	0.04878	0.103447	0.156618	0.201618	0.250268	0.313537	0.3563	0.411791	0.468898	0.50619	0.545894	0.605495
23.1572	0.000951	0.002326	0.007423	0.001953	0.001504	0.013038	0.006245	0.012356	0.017651	0.004517	-0.000817	0.00517		23.1572	0.050951	0.102326	0.157423	0.201953	0.251504	0.313038	0.356245	0.412356	0.467651	0.504517	0.549183	0.60517
23.2338	0.005615	0.00212	0.006895	0.003576	0.002205	0.014029	0.00558	0.013318	0.016269	0.003404	0.00274	0.005253		23.2338	0.055615	0.10212	0.156895	0.203576	0.252205	0.314029	0.35558	0.413318	0.466269	0.503404	0.55274	0.605253
23.3104	0.010322	0.00245	0.005242	0.005913	0.002027	0.017265	0.005297	0.013828	0.015446	0.003252	0.004581	0.005807		23.3104	0.060322	0.10245	0.155242	0.205913	0.252027	0.317265	0.355297	0.413828	0.465446	0.503252	0.554581	0.605807
23.3869	0.012411	0.002391	0.003646	0.008001	0.000721	0.02086	0.005711	0.013611	0.015417	0.004073	0.004259	0.007138		23.3869	0.062411	0.102391	0.153646	0.208001	0.250721	0.32086	0.355711	0.413611	0.465417	0.504073	0.554259	0.607138
23.4635	0.012001	0.001429	0.003676	0.009245	-0.00101	0.021863	0.006186	0.013204	0.015636	0.005682	0.002854	0.009472		23.4635	0.062001	0.101429	0.153676	0.209245	0.24899	0.321863	0.356186	0.413204	0.465636	0.505682	0.552854	0.609472
23.5401	0.011646	-0.00017	0.005585	0.009389	-0.001868	0.019459	0.005986	0.013213	0.015367	0.007764	0.001685	0.012438		23.5401	0.061646	0.09983	0.155585	0.209389	0.248132	0.319459	0.355986	0.413213	0.465367	0.507764	0.551685	0.612438
23.6167	0.013102	-0.001696	0.007776	0.008292	-0.001376	0.01584	0.005134	0.013512	0.014595	0.00977	0.001334	0.015226		23.6167	0.063102	0.098304	0.157776	0.208292	0.248624	0.31584	0.355134	0.413512	0.464595	0.50977	0.551334	0.615226
23.6932	0.015389	-0.002553	0.008519	0.006237	-0.000389	0.01366	0.004338	0.013389	0.014202	0.010968	0.001766	0.017342		23.6932	0.065389	0.097447	0.158519	0.206237	0.249611	0.31366	0.354338	0.413389	0.464202	0.510968	0.551766	0.617342
23.7698	0.016294	-0.002635	0.007848	0.004224	0.000124	0.013314	0.004249	0.012432	0.015139	0.010891	0.002877	0.018883		23.7698	0.066294	0.097365	0.157848	0.204224	0.250124	0.313314	0.354249	0.412432	0.465139	0.510891	0.552877	0.618883
23.8464	0.015007	-0.002229	0.007246	0.003426	0.000361	0.013337	0.004925	0.011024	0.017462	0.009764	0.004546	0.019987		23.8464	0.065007	0.097771	0.157246	0.203426	0.250361	0.313337	0.354925	0.411024	0.467462	0.509764	0.554546	0.619987
23.923	0.012766	-0.001431	0.007739	0.004234	0.001166	0.012836	0.005955	0.00992	0.020285	0.008424	0.006272	0.020391		23.923	0.062766	0.098569	0.157739	0.204234	0.251166	0.312836	0.355955	0.40992	0.470285	0.508424	0.556272	0.620391
23.9995	0.011416	0.00027	0.008958	0.006031	0.002473	0.012456	0.006949	0.009524	0.022643	0.007763	0.007228	0.019819		23.9995	0.061416	0.10027	0.158958	0.206031	0.252473	0.312456	0.356949	0.409524	0.472643	0.507763	0.557228	0.619819
24.0761	0.011897	0.003467	0.009918	0.007866	0.003039	0.012934	0.007859	0.0097	0.024241	0.008225	0.006975	0.018551		24.0761	0.061897	0.103467	0.159918	0.207866	0.253039	0.312934	0.357859	0.4097	0.474241	0.508225	0.556975	0.618551
24.1527	0.01382	0.007698	0.010107	0.00905	0.002011	0.013815	0.008858	0.010109	0.025262	0.009709	0.006005	0.017251		24.1527	0.06382	0.107698	0.160107	0.20905	0.252011	0.313815	0.358858	0.410109	0.475262	0.509709	0.556005	0.617251
24.2293	0.015861	0.011162	0.009721	0.009252	0.000212	0.014231	0.009925	0.010567	0.025681	0.011743	0.005309	0.016317		24.2293	0.065861	0.111162	0.159721	0.209252	0.250212	0.314231	0.359925	0.410567	0.475681	0.511743	0.555309	0.616317
24.3058	0.016566	0.012062	0.009409	0.008567	-0.000668	0.014354	0.010634	0.011203	0.025154	0.013667	0.005343	0.015746		24.3058	0.066566	0.112062	0.159409	0.208567	0.249332	0.314354	0.360634	0.411203	0.475154	0.513667	0.555343	0.615746
24.3824	0.015351	0.010258	0.0099	0.007704	3.7e-05	0.015265	0.010475	0.012446	0.023708	0.014821	0.00566	0.015656		24.3824	0.065351	0.110258	0.1599	0.207704	0.250037	0.315265	0.360475	0.412446	0.473708	0.514821	0.55566	0.615656
24.459	0.012988	0.007341	0.011352	0.007658	0.001426	0.017545	0.00943	0.014735	0.022237	0.014837	0.005708	0.016548		24.459	0.062988	0.107341	0.161352	0.207658	0.251426	0.317545	0.35943	0.414735	0.472237	0.514837	0.555708	0.616548
24.5356	0.010917	0.005116	0.012861	0.008768	0.002395	0.020596	0.008163	0.017968	0.021954	0.01391	0.005756	0.018807		24.5356	0.060917	0.105116	0.162861	0.208768	0.252395	0.320596	0.358163	0.417968	0.471954	0.51391	0.555756	0.618807
24.6121	0.009972	0.00437	0.01316	0.010311	0.002941	0.023327	0.007533	0.021258	0.023244	0.012755	0.006675	0.022056		24.6121	0.059972	0.10437	0.16316	0.210311	0.252941	0.323327	0.357533	0.421258	0.473244	0.512755	0.556675	0.622056
24.6887	0.009897	0.005033	0.012118	0.011413	0.003759	0.024989	0.007927	0.023526	0.02523	0.012214	0.008841	0.025226		24.6887	0.059897	0.105033	0.162118	0.211413	0.253759	0.324989	0.357927	0.423526	0.47523	0.512214	0.558841	0.625226
24.7653	0.010003	0.006872	0.011068	0.01214	0.004908	0.025327	0.009115	0.024439	0.02655	0.012761	0.01161	0.027247		24.7653	0.060003	0.106872	0.161068	0.21214	0.254908	0.325327	0.359115	0.424439	0.47655	0.512761	0.56161	0.627247
24.8419	0.009945	0.009459	0.011205	0.013137	0.00556	0.024565	0.01065	0.024542	0.026574	0.014297	0.014014	0.027654		24.8419	0.059945	0.109459	0.161205	0.213137	0.25556	0.324565	0.36065	0.424542	0.476574	0.514297	0.564014	0.627654
24.9184	0.00975	0.011748	0.012066	0.014265	0.005163	0.023556	0.012228	0.024402	0.025878	0.016326	0.015684	0.026674		24.9184	0.05975	0.111748	0.162066	0.214265	0.255163	0.323556	0.362228	0.424402	0.475878	0.516326	0.565684	0.626674
24.995	0.009554	0.012471	0.012188	0.014406	0.004347	0.023478	0.013619	0.0239	0.025643	0.018296	0.016919	0.024978		24.995	0.059554	0.112471	0.162188	0.214406	0.254347	0.323478	0.363619	0.4239	0.475643	0.518296	0.566919	0.624978
25.0716	0.009675	0.011318	0.011052	0.013082	0.004244	0.024849	0.01448	0.022566	0.02661	0.019835	0.018095	0.023382		25.0716	0.059675	0.111318	0.161052	0.213082	0.254244	0.324849	0.36448	0.422566	0.47661	0.519835	0.568095	0.623382
25.1482	0.010668	0.009506	0.009713	0.011657	0.005061	0.026885	0.014479	0.020358	0.028469	0.020798	0.019273	0.022505		25.1482	0.060668	0.109506	0.159713	0.211657	0.255061	0.326885	0.364479	0.420358	0.478469	0.520798	0.569273	0.622505
25.2247	0.01278	0.008881	0.00949	0.012056	0.005803	0.028153	0.013642	0.017823	0.030164	0.021265	0.020251	0.022402		25.2247	0.06278	0.108881	0.15949	0.212056	0.255803	0.328153	0.363642	0.417823	0.480164	0.521265	0.570251	0.622402
25.3013	0.015287	0.01043	0.010544	0.014338	0.005495	0.027903	0.012459	0.015601	0.0308	0.021553	0.020676	0.022429		25.3013	0.065287	0.11043	0.160544	0.214338	0.255495	0.327903	0.362459	0.415601	0.4808	0.521553	0.570676	0.622429
25.3779	0.016832	0.013608	0.011892	0.016374	0.00434	0.02665	0.011553	0.014104	0.030358	0.022124	0.020245	0.021656		25.3779	0.066832	0.113608	0.161892	0.216374	0.25434	0.32665	0.361553	0.414104	0.480358	0.522124	0.570245	0.621656
25.4545	0.016679	0.016917	0.012451	0.016274	0.003425	0.025529	0.011265	0.013614	0.029571	0.023261	0.019123	0.019673		25.4545	0.066679	0.116917	0.162451	0.216274	0.253425	0.325529	0.361265	0.413614	0.479571	0.523261	0.569123	0.619673
25.531	0.015447	0.019027	0.011939	0.014539	0.003492	0.025174	0.011531	0.014302	0.029178	0.024714	0.018101	0.017069		25.531	0.065447	0.119027	0.161939	0.214539	0.253492	0.325174	0.361531	0.414302	0.479178	0.524714	0.568101	0.617069
25.6076	0.014398	0.019573	0.011079	0.013234	0.004337	0.025133	0.012039	0.015951	0.02939	0.025703	0.017941	0.015045		25.6076	0.064398	0.119573	0.161079	0.213234	0.254337	0.325133	0.362039	0.415951	0.47939	0.525703	0.567941	0.615045
25.6842	0.014176	0.019123	0.010969	0.013388	0.005326	0.024309	0.0124	0.017921	0.03005	0.02547	0.018489	0.014419		25.6842	0.064176	0.119123	0.160969	0.213388	0.255326	0.324309	0.3624	0.417921	0.48005	0.52547	0.568489	0.614419
25.7608	0.014542	0.018368	0.011908	0.013979	0.006057	0.022191	0.012256	0.019578	0.031092	0.024016	0.018824	0.014941		25.7608	0.064542	0.118368	0.161908	0.213979	0.256057	0.322191	0.362256	0.419578	0.481092	0.524016	0.568824	0.614941
25.8373	0.01518	0.017294	0.012803	0.013515	0.006326	0.019809	0.011416	0.020711	0.032568	0.022312	0.018391	0.015581		25.8373	0.06518	0.117294	0.162803	0.213515	0.256326	0.319809	0.361416	0.420711	0.482568	0.522312	0.568391	0.615581
25.9139	0.016226	0.015341	0.012225	0.011912	0.005821	0.019153	0.01004	0.021435	0.034229	0.02162	0.017542	0.015467		25.9139	0.066226	0.115341	0.162225	0.211912	0.255821	0.319153	0.36004	0.421435	0.484229	0.52162	0.567542	0.615467
25.9905	0.017783	0.012547	0.010168	0.010394	0.004362	0.021234	0.008681	0.021843	0.03533	0.022434	0.016742	0.014623		25.9905	0.067783	0.112547	0.160168	0.210394	0.254362	0.321234	0.358681	0.421843	0.48533	0.522434	0.566742	0.614623
26.0671	0.01928	0.010178	0.008255	0.009907	0.002521	0.024856	0.008035	0.021905	0.035111	0.02406	0.015709	0.013863		26.0671	0.06928	0.110178	0.158255	0.209907	0.252521	0.324856	0.358035	0.421905	0.485111	0.52406	0.565709	0.613863
26.1436	0.019855	0.009609	0.007895	0.010128	0.001588	0.02771	0.008531	0.021636	0.033514	0.025345	0.013862	0.01398		26.1436	0.069855	0.109609	0.157895	0.210128	0.251588	0.32771	0.358531	0.421636	0.483514	0.525345	0.563862	0.61398
26.2202	0.01938	0.01049	0.008724	0.010023	0.002533	0.02866	0.01003	0.02122	0.031329	0.025816	0.011328	0.01494		26.2202	0.06938	0.11049	0.158724	0.210023	0.252533	0.32866	0.36003	0.42122	0.481329	0.525816	0.561328	0.61494
26.2968	0.018672	0.010686	0.009344	0.009041	0.004937	0.028508	0.011864	0.020982	0.029528	0.026039	0.008909	0.015869		26.2968	0.068672	0.110686	0.159344	0.209041	0.254937	0.328508	0.361864	0.420982	0.479528	0.526039	0.558909	0.615869
26.3734	0.018422	0.008553	0.009147	0.007693	0.007132	0.02852	0.013211	0.021272	0.028421	0.026833	0.007094	0.015924		26.3734	0.068422	0.108553	0.159147	0.207693	0.257132	0.32852	0.363211	0.421272	0.478421	0.526833	0.557094	0.615924
26.4499	0.018219	0.004983	0.008764	0.007126	0.007563	0.028879	0.013611	0.022256	0.027543	0.028328	0.005719	0.015206		26.4499	0.068219	0.104983	0.158764	0.207126	0.257563	0.328879	0.363611	0.422256	0.477543	0.528328	0.555719	0.615206
26.5265	0.017048	0.002566	0.008957	0.008143	0.006132	0.028978	0.013286	0.023706	0.026443	0.029878	0.004709	0.014704		26.5265	0.067048	0.102566	0.158957	0.208143	0.256132	0.328978	0.363286	0.423706	0.476443	0.529878	0.554709	0.614704
26.6031	0.014707	0.002736	0.009839	0.010484	0.004271	0.028717	0.012949	0.025072	0.025541	0.030752	0.004514	0.015281		26.6031	0.064707	0.102736	0.159839	0.210484	0.254271	0.328717	0.362949	0.425072	0.475541	0.530752	0.554514	0.615281
26.6797	0.012278	0.004321	0.011191	0.01294	0.003654	0.028725	0.013204	0.025904	0.025982	0.030701	0.00538	0.016837		26.6797	0.062278	0.104321	0.161191	0.21294	0.253654	0.328725	0.363204	0.425904	0.475982	0.530701	0.55538	0.616837
26.7562	0.011016	0.005139	0.012759	0.014196	0.004717	0.029363	0.01405	0.02615	0.028478	0.029962	0.006646	0.018556		26.7562	0.061016	0.105139	0.162759	0.214196	0.254717	0.329363	0.36405	0.42615	0.478478	0.529962	0.556646	0.618556
26.8328	0.011137	0.004512	0.01399	0.013651	0.006348	0.030143	0.014991	0.025988	0.032371	0.029011	0.007334	0.019807		26.8328	0.061137	0.104512	0.16399	0.213651	0.256348	0.330143	0.364991	0.425988	0.482371	0.529011	0.557334	0.619807
26.9094	0.01199	0.003748	0.014139	0.011634	0.007029	0.030395	0.015602	0.025527	0.036063	0.028451	0.007316	0.02058		26.9094	0.06199	0.103748	0.164139	0.211634	0.257029	0.330395	0.365602	0.425527	0.486063	0.528451	0.557316	0.62058
26.986	0.013092	0.004365	0.013156	0.009134	0.006258	0.03009	0.015893	0.024872	0.038399	0.028875	0.007412	0.021168		26.986	0.063092	0.104365	0.163156	0.209134	0.256258	0.33009	0.365893	0.424872	0.488399	0.528875	0.557412	0.621168
27.0625	0.014382	0.006428	0.011991	0.007416	0.004833	0.029656	0.016055	0.024376	0.039466	0.03055	0.008327	0.021758		27.0625	0.064382	0.106428	0.161991	0.207416	0.254833	0.329656	0.366055	0.424376	0.489466	0.53055	0.558327	0.621758
27.1391	0.015472	0.008698	0.011484	0.007517	0.003851	0.029274	0.016004	0.024509	0.039996	0.033157	0.009909	0.022442		27.1391	0.065472	0.108698	0.161484	0.207517	0.253851	0.329274	0.366004	0.424509	0.489996	0.533157	0.559909	0.622442
27.2157	0.015387	0.010018	0.011239	0.009569	0.003715	0.028781	0.015414	0.025421	0.040285	0.035891	0.011533	0.023389		27.2157	0.065387	0.110018	0.161239	0.209569	0.253715	0.328781	0.365414	0.425421	0.490285	0.535891	0.561533	0.623389
27.2923	0.013581	0.010287	0.010234	0.01249	0.004168	0.028238	0.014288	0.026818	0.040005	0.037853	0.012838	0.02477		27.2923	0.063581	0.110287	0.160234	0.21249	0.254168	0.328238	0.364288	0.426818	0.490005	0.537853	0.562838	0.62477
27.3688	0.010909	0.01023	0.00848	0.014672	0.004938	0.028147	0.013289	0.028261	0.038946	0.038373	0.013878	0.026556		27.3688	0.060909	0.11023	0.15848	0.214672	0.254938	0.328147	0.363289	0.428261	0.488946	0.538373	0.563878	0.626556
27.4454	0.008975	0.010461	0.007403	0.015201	0.005905	0.028887	0.013264	0.029413	0.037539	0.03719	0.014833	0.028463		27.4454	0.058975	0.110461	0.157403	0.215201	0.255905	0.328887	0.363264	0.429413	0.487539	0.53719	0.564833	0.628463
27.522	0.008537	0.010814	0.008313	0.014425	0.006753	0.030149	0.014337	0.030022	0.036483	0.034549	0.015807	0.030098		27.522	0.058537	0.110814	0.158313	0.214425	0.256753	0.330149	0.364337	0.430022	0.486483	0.534549	0.565807	0.630098
27.5986	0.008962	0.010519	0.010861	0.013353	0.00697	0.031224	0.015612	0.030041	0.036081	0.031191	0.016777	0.031155		27.5986	0.058962	0.110519	0.160861	0.213353	0.25697	0.331224	0.365612	0.430041	0.486081	0.531191	0.566777	0.631155
27.6751	0.009268	0.009014	0.013323	0.012741	0.006461	0.031816	0.015931	0.029958	0.036203	0.028146	0.017519	0.031612		27.6751	0.059268	0.109014	0.163323	0.212741	0.256461	0.331816	0.365931	0.429958	0.486203	0.528146	0.567519	0.631612
27.7517	0.00917	0.00655	0.014219	0.012857	0.005826	0.032236	0.01502	0.030643	0.036763	0.026367	0.017689	0.031805		27.7517	0.05917	0.10655	0.164219	0.212857	0.255826	0.332236	0.36502	0.430643	0.486763	0.526367	0.567689	0.631805
27.8283	0.0089	0.003997	0.013467	0.013773	0.005673	0.032685	0.013804	0.032523	0.037891	0.026371	0.01717	0.032185		27.8283	0.0589	0.103997	0.163467	0.213773	0.255673	0.332685	0.363804	0.432523	0.487891	0.526371	0.56717	0.632185
27.9049	0.00858	0.002137	0.012151	0.015472	0.005848	0.032673	0.013558	0.035005	0.039491	0.028006	0.016276	0.03291		27.9049	0.05858	0.102137	0.162151	0.215472	0.255848	0.332673	0.363558	0.435005	0.489491	0.528006	0.566276	0.63291
27.9814	0.008315	0.0012	0.011501	0.017634	0.005727	0.031547	0.01475	0.037074	0.04087	0.030483	0.015543	0.033742		27.9814	0.058315	0.1012	0.161501	0.217634	0.255727	0.331547	0.36475	0.437074	0.49087	0.530483	0.565543	0.633742
28.058	0.008643	0.000895	0.012101	0.019645	0.005261	0.029601	0.016785	0.038424	0.041121	0.032825	0.015457	0.034469		28.058	0.058643	0.100895	0.162101	0.219645	0.255261	0.329601	0.366785	0.438424	0.491121	0.532825	0.565457	0.634469
28.1346	0.010209	0.000699	0.013768	0.021014	0.005292	0.028205	0.018792	0.039665	0.039969	0.034559	0.016489	0.035291		28.1346	0.060209	0.100699	0.163768	0.221014	0.255292	0.328205	0.368792	0.439665	0.489969	0.534559	0.566489	0.635291
28.2112	0.012858	0.000278	0.015921	0.021698	0.006613	0.02855	0.020426	0.041394	0.038139	0.036026	0.019015	0.036593		28.2112	0.062858	0.100278	0.165921	0.221698	0.256613	0.32855	0.370426	0.441394	0.488139	0.536026	0.569015	0.636593
28.2877	0.015438	-3e-06	0.018095	0.021882	0.008945	0.030504	0.021752	0.043422	0.03679	0.037945	0.022726	0.03836		28.2877	0.065438	0.099997	0.168095	0.221882	0.258945	0.330504	0.371752	0.443422	0.48679	0.537945	0.572726	0.63836
28.3643	0.016744	0.000866	0.020192	0.02155	0.01107	0.032987	0.022547	0.045098	0.036566	0.040663	0.026207	0.040034		28.3643	0.066744	0.100866	0.170192	0.22155	0.26107	0.332987	0.372547	0.445098	0.486566	0.540663	0.576207	0.640034
28.4409	0.016486	0.003365	0.022272	0.020501	0.011908	0.035233	0.022223	0.046147	0.037208	0.043938	0.02777	0.041093		28.4409	0.066486	0.103365	0.172272	0.220501	0.261908	0.335233	0.372223	0.446147	0.487208	0.543938	0.57777	0.641093
28.5175	0.015327	0.006218	0.024071	0.018867	0.011359	0.037191	0.020669	0.046927	0.038	0.047314	0.027055	0.041662		28.5175	0.065327	0.106218	0.174071	0.218867	0.261359	0.337191	0.370669	0.446927	0.488	0.547314	0.577055	0.641662
28.594	0.014296	0.007111	0.024822	0.017416	0.010295	0.038768	0.018926	0.047944	0.03849	0.050443	0.025484	0.042415		28.594	0.064296	0.107111	0.174822	0.217416	0.260295	0.338768	0.368926	0.447944	0.48849	0.550443	0.575484	0.642415
28.6706	0.014281	0.005304	0.02384	0.01699	0.00993	0.039436	0.018565	0.049303	0.038794	0.052965	0.024722	0.043858		28.6706	0.064281	0.105304	0.17384	0.21699	0.25993	0.339436	0.368565	0.449303	0.488794	0.552965	0.574722	0.643858
28.7472	0.015682	0.003031	0.021481	0.017497	0.011027	0.039035	0.020221	0.050579	0.039345	0.054388	0.024902	0.045774		28.7472	0.065682	0.103031	0.171481	0.217497	0.261027	0.339035	0.370221	0.450579	0.489345	0.554388	0.574902	0.645774
28.8238	0.018126	0.003347	0.019314	0.017645	0.0133	0.038532	0.022899	0.051133	0.04046	0.054363	0.024778	0.047396		28.8238	0.068126	0.103347	0.169314	0.217645	0.2633	0.338532	0.372899	0.451133	0.49046	0.554363	0.574778	0.647396
28.9003	0.020617	0.006662	0.018901	0.016055	0.015502	0.039244	0.02488	0.050645	0.042069	0.05308	0.023546	0.048072		28.9003	0.070617	0.106662	0.168901	0.216055	0.265502	0.339244	0.37488	0.450645	0.492069	0.55308	0.573546	0.648072
28.9769	0.022282	0.010368	0.020238	0.012796	0.01636	0.041297	0.025303	0.049546	0.04377	0.051195	0.021997	0.047718		28.9769	0.072282	0.110368	0.170238	0.212796	0.26636	0.341297	0.375303	0.449546	0.49377	0.551195	0.571997	0.647718
29.0535	0.023029	0.012089	0.021717	0.009668	0.01566	0.043415	0.024843	0.048827	0.045149	0.049354	0.02167	0.046724		29.0535	0.073029	0.112089	0.171717	0.209668	0.26566	0.343415	0.374843	0.448827	0.495149	0.549354	0.57167	0.646724
29.1301	0.023328	0.012244	0.021892	0.008764	0.014342	0.044438	0.024949	0.049186	0.046181	0.04782	0.023229	0.045627		29.1301	0.073328	0.112244	0.171892	0.208764	0.264342	0.344438	0.374949	0.449186	0.496181	0.54782	0.573229	0.645627
29.2066	0.023482	0.012718	0.021108	0.01069	0.013491	0.044606	0.026464	0.050307	0.0473	0.046529	0.025965	0.044959		29.2066	0.073482	0.112718	0.171108	0.21069	0.263491	0.344606	0.376464	0.450307	0.4973	0.546529	0.575965	0.644959
29.2832	0.023415	0.013977	0.021074	0.01414	0.013394	0.044988	0.028845	0.051197	0.048896	0.045427	0.028661	0.045168		29.2832	0.073415	0.113977	0.171074	0.21414	0.263394	0.344988	0.378845	0.451197	0.498896	0.545427	0.578661	0.645168
29.3598	0.023139	0.014833	0.02299	0.017084	0.013669	0.045978	0.030602	0.051292	0.050662	0.044758	0.030573	0.046372		29.3598	0.073139	0.114833	0.17299	0.217084	0.263669	0.345978	0.380602	0.451292	0.500662	0.544758	0.580573	0.646372
29.4364	0.023046	0.014741	0.026424	0.018343	0.014072	0.046899	0.030647	0.051083	0.051625	0.045018	0.031638	0.048135		29.4364	0.073046	0.114741	0.176424	0.218343	0.264072	0.346899	0.380647	0.451083	0.501625	0.545018	0.581638	0.648135
29.5129	0.023513	0.014798	0.029891	0.018229	0.014776	0.04709	0.029386	0.051565	0.051101	0.046484	0.032203	0.049746		29.5129	0.073513	0.114798	0.179891	0.218229	0.264776	0.34709	0.379386	0.451565	0.501101	0.546484	0.582203	0.649746
29.5895	0.024409	0.015951	0.032006	0.01799	0.01587	0.046864	0.028435	0.053224	0.049617	0.048705	0.032818	0.050838		29.5895	0.074409	0.115951	0.182006	0.21799	0.26587	0.346864	0.378435	0.453224	0.499617	0.548705	0.582818	0.650838
29.6661	0.025232	0.017398	0.032036	0.018665	0.016965	0.047082	0.029105	0.055686	0.048623	0.050657	0.034145	0.051617		29.6661	0.075232	0.117398	0.182036	0.218665	0.266965	0.347082	0.379105	0.455686	0.498623	0.550657	0.584145	0.651617
29.7426	0.025712	0.017758	0.030026	0.0203	0.017585	0.048027	0.031185	0.058188	0.049147	0.051667	0.036721	0.052463		29.7426	0.075712	0.117758	0.180026	0.2203	0.267585	0.348027	0.381185	0.458188	0.499147	0.551667	0.586721	0.652463
29.8192	0.026115	0.017159	0.02697	0.02207	0.01782	0.049047	0.033385	0.060192	0.050867	0.052159	0.040531	0.053599		29.8192	0.076115	0.117159	0.17697	0.22207	0.26782	0.349047	0.383385	0.460192	0.500867	0.552159	0.590531	0.653599
29.8958	0.026898	0.017007	0.024628	0.023137	0.01827	0.049296	0.034828	0.06167	0.05264	0.05324	0.044727	0.055268		29.8958	0.076898	0.117007	0.174628	0.223137	0.26827	0.349296	0.384828	0.46167	0.50264	0.55324	0.594727	0.655268
29.9724	0.028149	0.01791	0.024554	0.023376	0.019319	0.048573	0.035755	0.063065	0.053765	0.055508	0.047897	0.057824		29.9724	0.078149	0.11791	0.174554	0.223376	0.269319	0.348573	0.385755	0.463065	0.503765	0.555508	0.597897	0.657824
30.0489	0.029428	0.019033	0.027082	0.023335	0.020684	0.047364	0.036753	0.065021	0.054496	0.058458	0.048982	0.061209		30.0489	0.079428	0.119033	0.177082	0.223335	0.270684	0.347364	0.386753	0.465021	0.504496	0.558458	0.598982	0.661209
30.1255	0.030159	0.01977	0.031301	0.023662	0.02183	0.046313	0.037783	0.067865	0.055454	0.061097	0.048266	0.064507		30.1255	0.080159	0.11977	0.181301	0.223662	0.27183	0.346313	0.387783	0.467865	0.505454	0.561097	0.598266	0.664507
30.2021	0.030184	0.020899	0.035856	0.024701	0.022629	0.04584	0.038396	0.071163	0.05692	0.062872	0.047412	0.066544		30.2021	0.080184	0.120899	0.185856	0.224701	0.272629	0.34584	0.388396	0.471163	0.50692	0.562872	0.597412	0.666544
30.2787	0.029932	0.02326	0.039571	0.026448	0.023368	0.046192	0.038624	0.073887	0.058851	0.063876	0.048116	0.067055		30.2787	0.079932	0.12326	0.189571	0.226448	0.273368	0.346192	0.388624	0.473887	0.508851	0.563876	0.598116	0.667055
30.3552	0.030036	0.026043	0.041598	0.028582	0.024151	0.047563	0.039072	0.075227	0.061211	0.064424	0.050462	0.066892		30.3552	0.080036	0.126043	0.191598	0.228582	0.274151	0.347563	0.389072	0.475227	0.511211	0.564424	0.600462	0.666892
30.4318	0.030736	0.027573	0.041646	0.030505	0.024629	0.049996	0.040073	0.075298	0.063971	0.064737	0.052763	0.067035		30.4318	0.080736	0.127573	0.191646	0.230505	0.274629	0.349996	0.390073	0.475298	0.513971	0.564737	0.602763	0.667035
30.5084	0.031622	0.027693	0.040307	0.031714	0.024549	0.053242	0.041266	0.075044	0.066889	0.064984	0.053297	0.067751		30.5084	0.081622	0.127693	0.190307	0.231714	0.274549	0.353242	0.391266	0.475044	0.516889	0.564984	0.603297	0.667751
30.585	0.031987	0.028202	0.038837	0.032397	0.024374	0.056852	0.042285	0.075493	0.069626	0.065384	0.052165	0.068892		30.585	0.081987	0.128202	0.188837	0.232397	0.274374	0.356852	0.392285	0.475493	0.519626	0.565384	0.602165	0.668892
30.6615	0.031582	0.030471	0.038346	0.033517	0.025023	0.060452	0.043427	0.077074	0.072069	0.066242	0.051212	0.070533		30.6615	0.081582	0.130471	0.188346	0.233517	0.275023	0.360452	0.393427	0.477074	0.522069	0.566242	0.601212	0.670533
30.7381	0.031194	0.033441	0.039187	0.035981	0.026915	0.063886	0.045186	0.079446	0.074242	0.067925	0.052104	0.072862		30.7381	0.081194	0.133441	0.189187	0.235981	0.276915	0.363886	0.395186	0.479446	0.524242	0.567925	0.602104	0.672862
30.8147	0.032344	0.03484	0.040969	0.039661	0.02949	0.067118	0.047324	0.081724	0.07588	0.070657	0.054781	0.075681		30.8147	0.082344	0.13484	0.190969	0.239661	0.27949	0.367118	0.397324	0.481724	0.52588	0.570657	0.604781	0.675681
30.8913	0.035944	0.034031	0.042849	0.043326	0.031801	0.070068	0.049034	0.082967	0.076453	0.074069	0.057895	0.078482		30.8913	0.085944	0.134031	0.192849	0.243326	0.281801	0.370068	0.399034	0.482967	0.526453	0.574069	0.607895	0.678482
30.9678	0.04101	0.03278	0.043914	0.045626	0.033408	0.072609	0.050124	0.082785	0.075875	0.077086	0.060391	0.080997		30.9678	0.09101	0.13278	0.193914	0.245626	0.283408	0.372609	0.400124	0.482785	0.525875	0.577086	0.610391	0.680997
31.0444	0.045069	0.033159	0.043981	0.046188	0.034532	0.074673	0.051498	0.081687	0.074923	0.078684	0.062234	0.083284		31.0444	0.095069	0.133159	0.193981	0.246188	0.284532	0.374673	0.401498	0.481687	0.524923	0.578684	0.612234	0.683284
31.121	0.046407	0.035447	0.044278	0.045872	0.035525	0.076268	0.054004	0.080756	0.074616	0.078953	0.063675	0.085258		31.121	0.096407	0.135447	0.194278	0.245872	0.285525	0.376268	0.404004	0.480756	0.524616	0.578953	0.613675	0.685258
31.1976	0.045915	0.038418	0.04665	0.046073	0.036523	0.077351	0.057122	0.080841	0.075244	0.079161	0.06447	0.086582		31.1976	0.095915	0.138418	0.19665	0.246073	0.286523	0.377351	0.407122	0.480841	0.525244	0.579161	0.61447	0.686582
31.2741	0.046235	0.041031	0.051417	0.047709	0.037642	0.077778	0.059318	0.082069	0.076345	0.080574	0.064327	0.087271		31.2741	0.096235	0.141031	0.201417	0.247709	0.287642	0.377778	0.409318	0.482069	0.526345	0.580574	0.614327	0.687271
31.3507	0.048944	0.043133	0.056446	0.050658	0.039149	0.077506	0.059748	0.084138	0.077616	0.083337	0.063898	0.088075		31.3507	0.098944	0.143133	0.206446	0.250658	0.289149	0.377506	0.409748	0.484138	0.527616	0.583337	0.613898	0.688075
31.4273	0.053027	0.044823	0.05927	0.054019	0.041176	0.076874	0.059136	0.086856	0.079451	0.086644	0.064656	0.089851		31.4273	0.103027	0.144823	0.20927	0.254019	0.291176	0.376874	0.409136	0.486856	0.529451	0.586644	0.614656	0.689851
31.5039	0.056329	0.046028	0.059987	0.056887	0.043412	0.076542	0.058829	0.090159	0.082359	0.089769	0.06741	0.092539		31.5039	0.106329	0.146028	0.209987	0.256887	0.293412	0.376542	0.408829	0.490159	0.532359	0.589769	0.61741	0.692539
31.5804	0.058026	0.046993	0.061065	0.058891	0.045362	0.077024	0.059375	0.093751	0.086089	0.092651	0.071235	0.095085		31.5804	0.108026	0.146993	0.211065	0.258891	0.295362	0.377024	0.409375	0.493751	0.536089	0.592651	0.621235	0.695085
31.657	0.059114	0.048552	0.063997	0.060154	0.046923	0.078323	0.060378	0.097134	0.089625	0.095568	0.074345	0.096542		31.657	0.109114	0.148552	0.213997	0.260154	0.296923	0.378323	0.410378	0.497134	0.539625	0.595568	0.624345	0.696542
31.7336	0.060778	0.051324	0.067308	0.060994	0.048507	0.0802	0.061453	0.100159	0.092017	0.09853	0.076035	0.097103		31.7336	0.110778	0.151324	0.217308	0.260994	0.298507	0.3802	0.411453	0.500159	0.542017	0.59853	0.626035	0.697103
31.8102	0.062982	0.054727	0.068743	0.061831	0.050509	0.082752	0.062781	0.103301	0.093047	0.101053	0.07738	0.097781		31.8102	0.112982	0.154727	0.218743	0.261831	0.300509	0.382752	0.412781	0.503301	0.543047	0.601053	0.62738	0.697781
31.8867	0.064833	0.057286	0.068608	0.063173	0.052832	0.086347	0.064706	0.107098	0.093192	0.102309	0.07985	0.099085		31.8867	0.114833	0.157286	0.218608	0.263173	0.302832	0.386347	0.414706	0.507098	0.543192	0.602309	0.62985	0.699085
31.9633	0.065815	0.058098	0.069473	0.06532	0.055057	0.090762	0.067254	0.111337	0.093184	0.101579	0.083616	0.100378		31.9633	0.115815	0.158098	0.219473	0.26532	0.305057	0.390762	0.417254	0.511337	0.543184	0.601579	0.633616	0.700378
32.0399	0.066316	0.057868	0.072585	0.067953	0.056987	0.094767	0.070203	0.11501	0.093648	0.098915	0.087603	0.100831		32.0399	0.116316	0.157868	0.222585	0.267953	0.306987	0.394767	0.420203	0.51501	0.543648	0.598915	0.637603	0.700831
32.1165	0.067155	0.058399	0.07606	0.07025	0.058827	0.09719	0.073315	0.117139	0.094931	0.095586	0.091018	0.100786		32.1165	0.117155	0.158399	0.22606	0.27025	0.308827	0.39719	0.423315	0.517139	0.544931	0.595586	0.641018	0.700786
32.193	0.06888	0.061094	0.077462	0.071645	0.060829	0.098502	0.076247	0.117595	0.097049	0.093535	0.094185	0.101605		32.193	0.11888	0.161094	0.227462	0.271645	0.310829	0.398502	0.426247	0.517595	0.547049	0.593535	0.644185	0.701605
32.2696	0.071496	0.065902	0.077144	0.072472	0.062984	0.100688	0.078579	0.117107	0.099761	0.093974	0.097698	0.103987		32.2696	0.121496	0.165902	0.227144	0.272472	0.312984	0.400688	0.428579	0.517107	0.549761	0.593974	0.647698	0.703987
32.3462	0.074739	0.07155	0.07773	0.073748	0.065187	0.105047	0.080249	0.116633	0.102686	0.096393	0.101228	0.106967		32.3462	0.124739	0.17155	0.22773	0.273748	0.315187	0.405047	0.430249	0.516633	0.552686	0.596393	0.651228	0.706967
32.4228	0.078568	0.076674	0.080555	0.076311	0.067597	0.11045	0.081817	0.116766	0.105388	0.099127	0.103724	0.109066		32.4228	0.128568	0.176674	0.230555	0.276311	0.317597	0.41045	0.431817	0.516766	0.555388	0.599127	0.653724	0.709066
32.4993	0.083262	0.080679	0.084009	0.080196	0.070589	0.114484	0.083912	0.117644	0.107487	0.100978	0.104683	0.110166		32.4993	0.133262	0.180679	0.234009	0.280196	0.320589	0.414484	0.433912	0.517644	0.557487	0.600978	0.654683	0.710166
32.5759	0.088768	0.083648	0.085926	0.084778	0.074279	0.116318	0.086481	0.119244	0.108916	0.102202	0.104783	0.111671		32.5759	0.138768	0.183648	0.235926	0.284778	0.324279	0.416318	0.436481	0.519244	0.558916	0.602202	0.654783	0.711671
32.6525	0.094011	0.085746	0.086593	0.089383	0.078236	0.117727	0.088926	0.121632	0.110116	0.103952	0.105155	0.114809		32.6525	0.144011	0.185746	0.236593	0.289383	0.328236	0.417727	0.438926	0.521632	0.560116	0.603952	0.655155	0.714809
32.7291	0.097406	0.087139	0.088409	0.093694	0.081809	0.120952	0.090914	0.124923	0.111774	0.106958	0.106417	0.119304		32.7291	0.147406	0.187139	0.238409	0.293694	0.331809	0.420952	0.440914	0.524923	0.561774	0.606958	0.656417	0.719304
32.8056	0.098496	0.088521	0.092906	0.097667	0.084725	0.126199	0.092638	0.129043	0.114187	0.110839	0.108582	0.123897		32.8056	0.148496	0.188521	0.242906	0.297667	0.334725	0.426199	0.442638	0.529043	0.564187	0.610839	0.658582	0.723897
32.8822	0.098905	0.091122	0.099096	0.101248	0.0873	0.131923	0.094245	0.133621	0.116983	0.114546	0.111583	0.127684		32.8822	0.148905	0.191122	0.249096	0.301248	0.3373	0.431923	0.444245	0.533621	0.566983	0.614546	0.661583	0.727684
32.9588	0.101078	0.095552	0.104891	0.104324	0.0901	0.137173	0.095525	0.138134	0.119594	0.117261	0.115407	0.130643		32.9588	0.151078	0.195552	0.254891	0.304324	0.3401	0.437173	0.445525	0.538134	0.569594	0.617261	0.665407	0.730643
33.0354	0.105862	0.100709	0.10937	0.106914	0.093453	0.142513	0.096462	0.142115	0.121914	0.118876	0.119781	0.133236		33.0354	0.155862	0.200709	0.25937	0.306914	0.343453	0.442513	0.446462	0.542115	0.571914	0.618876	0.669781	0.733236
33.1119	0.111573	0.104467	0.113189	0.109255	0.097261	0.148349	0.097673	0.14522	0.124283	0.11981	0.124057	0.135867		33.1119	0.161573	0.204467	0.263189	0.309255	0.347261	0.448349	0.447673	0.54522	0.574283	0.61981	0.674057	0.735867
33.1885	0.115672	0.105706	0.117257	0.111651	0.101101	0.153384	0.099839	0.147249	0.126863	0.120537	0.127545	0.13848		33.1885	0.165672	0.205706	0.267257	0.311651	0.351101	0.453384	0.449839	0.547249	0.576863	0.620537	0.677545	0.73848
33.2651	0.117253	0.105328	0.121651	0.114322	0.104472	0.155837	0.10287	0.14825	0.129296	0.121292	0.129861	0.140277		33.2651	0.167253	0.205328	0.271651	0.314322	0.354472	0.455837	0.45287	0.54825	0.579296	0.621292	0.679861	0.740277
33.3417	0.117679	0.105088	0.125719	0.117388	0.107071	0.155958	0.106084	0.148595	0.131122	0.12213	0.131006	0.140057		33.3417	0.167679	0.205088	0.275719	0.317388	0.357071	0.455958	0.456084	0.548595	0.581122	0.62213	0.681006	0.740057
33.4182	0.118898	0.105935	0.128768	0.120803	0.108961	0.156253	0.109115	0.148777	0.132353	0.123089	0.131377	0.137404		33.4182	0.168898	0.205935	0.278768	0.320803	0.358961	0.456253	0.459115	0.548777	0.582353	0.623089	0.681377	0.737404
33.4948	0.121512	0.107895	0.130607	0.124198	0.110442	0.158725	0.112138	0.149095	0.133428	0.124224	0.131712	0.133637		33.4948	0.171512	0.207895	0.280607	0.324198	0.360442	0.458725	0.462138	0.549095	0.583428	0.624224	0.681712	0.733637
33.5714	0.124685	0.111018	0.131781	0.127084	0.111708	0.162499	0.115121	0.149606	0.134692	0.125466	0.132609	0.131117		33.5714	0.174685	0.211018	0.281781	0.327084	0.361708	0.462499	0.465121	0.549606	0.584692	0.625466	0.682609	0.731117
33.648	0.12762	0.115422	0.13329	0.129504	0.11273	0.164814	0.117423	0.150351	0.136182	0.126613	0.133847	0.131341		33.648	0.17762	0.215422	0.28329	0.329504	0.36273	0.464814	0.467423	0.550351	0.586182	0.626613	0.683847	0.731341
33.7245	0.130574	0.120356	0.135687	0.132251	0.113587	0.164142	0.118527	0.151468	0.137894	0.127585	0.134449	0.13387		33.7245	0.180574	0.220356	0.285687	0.332251	0.363587	0.464142	0.468527	0.551468	0.587894	0.627585	0.684449	0.73387
33.8011	0.134211	0.124246	0.138351	0.135887	0.114772	0.161732	0.118939	0.153026	0.139956	0.128668	0.133822	0.137125		33.8011	0.184211	0.224246	0.288351	0.335887	0.364772	0.461732	0.468939	0.553026	0.589956	0.628668	0.683822	0.737125
33.8777	0.138434	0.126339	0.140045	0.139571	0.116936	0.160042	0.119915	0.154945	0.142308	0.130316	0.132726	0.139904		33.8777	0.188434	0.226339	0.290045	0.339571	0.366936	0.460042	0.469915	0.554945	0.592308	0.630316	0.682726	0.739904
33.9543	0.142389	0.127796	0.140438	0.141541	0.12021	0.160226	0.122233	0.157197	0.144431	0.132602	0.132672	0.141971		33.9543	0.192389	0.227796	0.290438	0.341541	0.37021	0.460226	0.472233	0.557197	0.594431	0.632602	0.682672	0.741971
34.0308	0.145565	0.130417	0.140707	0.141137	0.123934	0.161479	0.125395	0.159888	0.145725	0.13498	0.134273	0.143596		34.0308	0.195565	0.230417	0.290707	0.341137	0.373934	0.461479	0.475395	0.559888	0.595725	0.63498	0.684273	0.743596
34.1074	0.148345	0.134505	0.142323	0.139858	0.127189	0.162543	0.128096	0.162901	0.146214	0.136819	0.136574	0.145024		34.1074	0.198345	0.234505	0.292323	0.339858	0.377189	0.462543	0.478096	0.562901	0.596214	0.636819	0.686574	0.745024
34.184	0.151288	0.138757	0.145524	0.139879	0.129614	0.163343	0.129384	0.165581	0.146577	0.13818	0.13823	0.146427		34.184	0.201288	0.238757	0.295524	0.339879	0.379614	0.463343	0.479384	0.565581	0.596577	0.63818	0.68823	0.746427
34.2606	0.154381	0.142194	0.149414	0.141896	0.131632	0.164971	0.129421	0.167124	0.147366	0.139802	0.139057	0.148028		34.2606	0.204381	0.242194	0.299414	0.341896	0.381632	0.464971	0.479421	0.567124	0.597366	0.639802	0.689057	0.748028
34.3371	0.157373	0.14526	0.153252	0.145036	0.133869	0.168185	0.129242	0.167397	0.148356	0.142163	0.140056	0.150049		34.3371	0.207373	0.24526	0.303252	0.345036	0.383869	0.468185	0.479242	0.567397	0.598356	0.642163	0.690056	0.750049
34.4137	0.160446	0.148617	0.156949	0.148566	0.136398	0.172163	0.129823	0.167159	0.148889	0.144734	0.142056	0.152533		34.4137	0.210446	0.248617	0.306949	0.348566	0.386398	0.472163	0.479823	0.567159	0.598889	0.644734	0.692056	0.752533
34.4903	0.163938	0.15168	0.160312	0.152643	0.138592	0.174935	0.131328	0.167298	0.148702	0.146499	0.144722	0.15515		34.4903	0.213938	0.25168	0.310312	0.352643	0.388592	0.474935	0.481328	0.567298	0.598702	0.646499	0.694722	0.75515
34.5669	0.16748	0.153331	0.162634	0.157199	0.139803	0.175213	0.133226	0.167982	0.148184	0.147143	0.146986	0.157163		34.5669	0.21748	0.253331	0.312634	0.357199	0.389803	0.475213	0.483226	0.567982	0.598184	0.647143	0.696986	0.757163
34.6434	0.17002	0.153807	0.163498	0.161105	0.140143	0.173658	0.135011	0.168668	0.147866	0.14731	0.148132	0.157786		34.6434	0.22002	0.253807	0.313498	0.361105	0.390143	0.473658	0.485011	0.568668	0.597866	0.64731	0.698132	0.757786
34.72	0.170966	0.154801	0.163459	0.163266	0.140455	0.172113	0.136611	0.168825	0.147974	0.147501	0.148307	0.156869		34.72	0.220966	0.254801	0.313459	0.363266	0.390455	0.472113	0.486611	0.568825	0.597974	0.647501	0.698307	0.756869
34.7966	0.17093	0.157268	0.163345	0.164051	0.141349	0.171626	0.138055	0.168462	0.148545	0.147162	0.14814	0.155235		34.7966	0.22093	0.257268	0.313345	0.364051	0.391349	0.471626	0.488055	0.568462	0.598545	0.647162	0.69814	0.755235
34.8732	0.17109	0.15982	0.163181	0.164831	0.142446	0.171628	0.13907	0.167979	0.149656	0.14539	0.148163	0.154029		34.8732	0.22109	0.25982	0.313181	0.364831	0.392446	0.471628	0.48907	0.567979	0.599656	0.64539	0.698163	0.754029
34.9497	0.172076	0.160022	0.162449	0.166276	0.142881	0.171168	0.139375	0.167717	0.151262	0.142495	0.148624	0.153587		34.9497	0.222076	0.260022	0.312449	0.366276	0.392881	0.471168	0.489375	0.567717	0.601262	0.642495	0.698624	0.753587
35.0263	0.173716	0.157152	0.161297	0.167827	0.142563	0.170435	0.139303	0.167734	0.152923	0.140239	0.149624	0.153174		35.0263	0.223716	0.257152	0.311297	0.367827	0.392563	0.470435	0.489303	0.567734	0.602923	0.640239	0.699624	0.753174
35.1029	0.175608	0.153108	0.160802	0.168832	0.142582	0.170473	0.139715	0.167896	0.154002	0.140168	0.151162	0.152115		35.1029	0.225608	0.253108	0.310802	0.368832	0.392582	0.470473	0.489715	0.567896	0.604002	0.640168	0.701162	0.752115
35.1795	0.177559	0.150529	0.161881	0.169386	0.144107	0.171559	0.141086	0.168037	0.154217	0.141944	0.152907	0.150983		35.1795	0.227559	0.250529	0.311881	0.369386	0.394107	0.471559	0.491086	0.568037	0.604217	0.641944	0.702907	0.750983
35.256	0.179429	0.150425	0.164447	0.169821	0.147049	0.172543	0.142838	0.167979	0.15387	0.143679	0.154073	0.151189		35.256	0.229429	0.250425	0.314447	0.369821	0.397049	0.472543	0.492838	0.567979	0.60387	0.643679	0.704073	0.751189
35.3326	0.18082	0.151761	0.167807	0.170038	0.150083	0.172018	0.143808	0.167463	0.153481	0.143773	0.15383	0.153216		35.3326	0.23082	0.251761	0.317807	0.370038	0.400083	0.472018	0.493808	0.567463	0.603481	0.643773	0.70383	0.753216
35.4092	0.181109	0.152947	0.171309	0.169828	0.151855	0.169776	0.143318	0.166186	0.1533	0.142122	0.152082	0.155681		35.4092	0.231109	0.252947	0.321309	0.369828	0.401855	0.469776	0.493318	0.566186	0.6033	0.642122	0.702082	0.755681
35.4858	0.179892	0.15337	0.174178	0.169396	0.151967	0.166857	0.141698	0.164059	0.15316	0.139634	0.149744	0.15661		35.4858	0.229892	0.25337	0.324178	0.369396	0.401967	0.466857	0.491698	0.564059	0.60316	0.639634	0.699744	0.75661
35.5623	0.177491	0.15364	0.175297	0.169067	0.15093	0.164486	0.139859	0.161451	0.152686	0.137129	0.147992	0.15553		35.5623	0.227491	0.25364	0.325297	0.369067	0.40093	0.464486	0.489859	0.561451	0.602686	0.637129	0.697992	0.75553
35.6389	0.174972	0.154736	0.173966	0.168714	0.149602	0.163277	0.138569	0.159048	0.151603	0.134949	0.147198	0.153772		35.6389	0.224972	0.254736	0.323966	0.368714	0.399602	0.463277	0.488569	0.559048	0.601603	0.634949	0.697198	0.753772
35.7155	0.173335	0.156984	0.170867	0.167972	0.148734	0.16316	0.138114	0.157308	0.149979	0.133236	0.146741	0.152607		35.7155	0.223335	0.256984	0.320867	0.367972	0.398734	0.46316	0.488114	0.557308	0.599979	0.633236	0.696741	0.752607
35.7921	0.172595	0.159661	0.167649	0.166833	0.148663	0.1636	0.138387	0.156099	0.148273	0.132033	0.145909	0.151718		35.7921	0.222595	0.259661	0.317649	0.366833	0.398663	0.4636	0.488387	0.556099	0.598273	0.632033	0.695909	0.751718
35.8686	0.171944	0.161448	0.165332	0.165516	0.149159	0.163921	0.139023	0.154989	0.147093	0.131124	0.144745	0.150035		35.8686	0.221944	0.261448	0.315332	0.365516	0.399159	0.463921	0.489023	0.554989	0.597093	0.631124	0.694745	0.750035
35.9452	0.171024	0.161368	0.163534	0.163906	0.149684	0.163803	0.139487	0.153851	0.146782	0.130164	0.14391	0.147606		35.9452	0.221024	0.261368	0.313534	0.363906	0.399684	0.463803	0.489487	0.553851	0.596782	0.630164	0.69391	0.747606
36.0218	0.17059	0.15942	0.161461	0.161752	0.149934	0.163493	0.139286	0.152981	0.14721	0.129147	0.143894	0.145747		36.0218	0.22059	0.25942	0.311461	0.361752	0.399934	0.463493	0.489286	0.552981	0.59721	0.629147	0.693894	0.745747
36.0984	0.171358	0.156426	0.159213	0.159519	0.149972	0.163162	0.138347	0.152602	0.147928	0.128445	0.144537	0.145166		36.0984	0.221358	0.256426	0.309213	0.359519	0.399972	0.463162	0.488347	0.552602	0.597928	0.628445	0.694537	0.745166
36.1749	0.172453	0.153373	0.157652	0.158351	0.149733	0.162041	0.137185	0.152492	0.148484	0.128194	0.14516	0.144774		36.1749	0.222453	0.253373	0.307652	0.358351	0.399733	0.462041	0.487185	0.552492	0.598484	0.628194	0.69516	0.744774
36.2515	0.171894	0.150937	0.157113	0.158798	0.14869	0.15876	0.136549	0.152245	0.148585	0.127836	0.144965	0.142949		36.2515	0.221894	0.250937	0.307113	0.358798	0.39869	0.45876	0.486549	0.552245	0.598585	0.627836	0.694965	0.742949
36.3281	0.168967	0.149412	0.15675	0.159974	0.146317	0.152951	0.13676	0.151749	0.148107	0.126622	0.143497	0.139574		36.3281	0.218967	0.249412	0.30675	0.359974	0.396317	0.452951	0.48676	0.551749	0.598107	0.626622	0.693497	0.739574
36.4047	0.16548	0.148797	0.155327	0.160376	0.142804	0.146258	0.137435	0.151139	0.147102	0.124513	0.141084	0.136141		36.4047	0.21548	0.248797	0.305327	0.360376	0.392804	0.446258	0.487435	0.551139	0.597102	0.624513	0.691084	0.736141
36.4812	0.164029	0.148785	0.152419	0.159287	0.13902	0.141271	0.137891	0.150363	0.145765	0.122267	0.138784	0.133929		36.4812	0.214029	0.248785	0.302419	0.359287	0.38902	0.441271	0.487891	0.550363	0.595765	0.622267	0.688784	0.733929
36.5578	0.165247	0.148807	0.148643	0.157009	0.13584	0.139383	0.137734	0.149068	0.144278	0.120546	0.13751	0.132758		36.5578	0.215247	0.248807	0.298643	0.357009	0.38584	0.439383	0.487734	0.549068	0.594278	0.620546	0.68751	0.732758
36.6344	0.167314	0.148186	0.144884	0.15407	0.133642	0.139891	0.136966	0.147059	0.142653	0.119221	0.137022	0.131673		36.6344	0.217314	0.248186	0.294884	0.35407	0.383642	0.439891	0.486966	0.547059	0.592653	0.619221	0.687022	0.731673
36.711	0.167977	0.146305	0.141609	0.150824	0.132293	0.141034	0.135597	0.144669	0.140791	0.117748	0.136103	0.130299		36.711	0.217977	0.246305	0.291609	0.350824	0.382293	0.441034	0.485597	0.544669	0.590791	0.617748	0.686103	0.730299
36.7875	0.166411	0.142835	0.138991	0.147749	0.131197	0.141453	0.133427	0.142511	0.138718	0.116005	0.133985	0.129084		36.7875	0.216411	0.242835	0.288991	0.347749	0.381197	0.441453	0.483427	0.542511	0.588718	0.616005	0.683985	0.729084
36.8641	0.1631	0.138121	0.137291	0.14539	0.129429	0.140589	0.130363	0.140907	0.136657	0.114406	0.131412	0.128494		36.8641	0.2131	0.238121	0.287291	0.34539	0.379429	0.440589	0.480363	0.540907	0.586657	0.614406	0.681412	0.728494
36.9407	0.158818	0.133378	0.136612	0.143658	0.126377	0.138339	0.126879	0.139634	0.134827	0.113275	0.129912	0.12843		36.9407	0.208818	0.233378	0.286612	0.343658	0.376377	0.438339	0.476879	0.539634	0.584827	0.613275	0.679912	0.72843
37.0173	0.154337	0.130062	0.136233	0.141637	0.122527	0.135017	0.123994	0.138128	0.133216	0.112469	0.130069	0.128455		37.0173	0.204337	0.230062	0.286233	0.341637	0.372527	0.435017	0.473994	0.538128	0.583216	0.612469	0.680069	0.728455
37.0938	0.150619	0.128628	0.134752	0.138515	0.119263	0.131578	0.122635	0.135792	0.131629	0.111801	0.130838	0.128294		37.0938	0.200619	0.228628	0.284752	0.338515	0.369263	0.431578	0.472635	0.535792	0.581629	0.611801	0.680838	0.728294
37.1704	0.148307	0.12796	0.131409	0.13456	0.117548	0.129187	0.122909	0.132251	0.129958	0.111511	0.130665	0.127966		37.1704	0.198307	0.22796	0.281409	0.33456	0.367548	0.429187	0.472909	0.532251	0.579958	0.611511	0.680665	0.727966
37.247	0.146866	0.126338	0.127153	0.130876	0.116971	0.128197	0.123989	0.12765	0.128403	0.112006	0.129028	0.127525		37.247	0.196866	0.226338	0.277153	0.330876	0.366971	0.428197	0.473989	0.52765	0.578403	0.612006	0.679028	0.727525
37.3236	0.144875	0.123012	0.123836	0.128317	0.116396	0.127789	0.1248	0.122835	0.127397	0.113178	0.126733	0.12676		37.3236	0.194875	0.223012	0.273836	0.328317	0.366396	0.427789	0.4748	0.522835	0.577397	0.613178	0.676733	0.72676
37.4001	0.141524	0.118636	0.122236	0.126882	0.115332	0.12695	0.124919	0.119019	0.127275	0.114258	0.124896	0.125277		37.4001	0.191524	0.218636	0.272236	0.326882	0.365332	0.42695	0.474919	0.519019	0.577275	0.614258	0.674896	0.725277
37.4767	0.137443	0.114338	0.121336	0.125973	0.114255	0.12568	0.124707	0.116992	0.127908	0.114441	0.123914	0.123027		37.4767	0.187443	0.214338	0.271336	0.325973	0.364255	0.42568	0.474707	0.516992	0.577908	0.614441	0.673914	0.723027
37.5533	0.133784	0.110828	0.119803	0.124942	0.113665	0.124907	0.12448	0.116597	0.128643	0.113557	0.123406	0.120766		37.5533	0.183784	0.210828	0.269803	0.324942	0.363665	0.424907	0.47448	0.516597	0.578643	0.613557	0.673406	0.720766
37.6298	0.13092	0.108489	0.117669	0.123476	0.113333	0.125178	0.123771	0.116998	0.128675	0.112066	0.122868	0.11972		37.6298	0.18092	0.208489	0.267669	0.323476	0.363333	0.425178	0.473771	0.516998	0.578675	0.612066	0.672868	0.71972
37.7064	0.128584	0.107722	0.115974	0.121885	0.112643	0.125791	0.121814	0.117369	0.127653	0.110534	0.122203	0.120539		37.7064	0.178584	0.207722	0.265974	0.321885	0.362643	0.425791	0.471814	0.517369	0.577653	0.610534	0.672203	0.720539
37.783	0.126922	0.108573	0.11501	0.121011	0.111282	0.125439	0.118789	0.117283	0.126007	0.109226	0.121668	0.122585		37.783	0.176922	0.208573	0.26501	0.321011	0.361282	0.425439	0.468789	0.517283	0.576007	0.609226	0.671668	0.722585
37.8596	0.126499	0.110221	0.113759	0.121416	0.10936	0.123606	0.11609	0.11666	0.124668	0.10818	0.121497	0.124413		37.8596	0.176499	0.210221	0.263759	0.321416	0.35936	0.423606	0.46609	0.51666	0.574668	0.60818	0.671497	0.724413
37.9361	0.12705	0.111467	0.1113	0.122476	0.107102	0.121115	0.11501	0.115694	0.124354	0.107492	0.121708	0.124898		37.9361	0.17705	0.211467	0.2613	0.322476	0.357102	0.421115	0.46501	0.515694	0.574354	0.607492	0.671708	0.724898
38.0127	0.127008	0.1119	0.108146	0.122668	0.104744	0.119216	0.115386	0.114855	0.125023	0.107345	0.122216	0.123873		38.0127	0.177008	0.2119	0.258146	0.322668	0.354744	0.419216	0.465386	0.514855	0.575023	0.607345	0.672216	0.723873
38.0893	0.124942	0.112126	0.105627	0.121119	0.102598	0.118229	0.115946	0.114649	0.125945	0.107694	0.122978	0.121951		38.0893	0.174942	0.212126	0.255627	0.321119	0.352598	0.418229	0.465946	0.514649	0.575945	0.607694	0.672978	0.721951
38.1659	0.121221	0.112579	0.104225	0.118638	0.100944	0.117174	0.115885	0.115158	0.126281	0.108037	0.123862	0.1201		38.1659	0.171221	0.212579	0.254225	0.318638	0.350944	0.417174	0.465885	0.515158	0.576281	0.608037	0.673862	0.7201
38.2424	0.117685	0.112545	0.10315	0.116826	0.099886	0.114879	0.115598	0.115957	0.125657	0.107781	0.124471	0.119238		38.2424	0.167685	0.212545	0.25315	0.316826	0.349886	0.414879	0.465598	0.515957	0.575657	0.607781	0.674471	0.719238
38.319	0.115722	0.110919	0.101599	0.116319	0.099475	0.111448	0.115807	0.11662	0.124325	0.106944	0.124309	0.119643		38.319	0.165722	0.210919	0.251599	0.316319	0.349475	0.411448	0.465807	0.51662	0.574325	0.606944	0.674309	0.719643
38.3956	0.11506	0.107837	0.099885	0.116369	0.099838	0.108426	0.11646	0.117149	0.122936	0.10629	0.123297	0.120477		38.3956	0.16506	0.207837	0.249885	0.316369	0.349838	0.408426	0.46646	0.517149	0.572936	0.60629	0.673297	0.720477
38.4722	0.114416	0.104986	0.098988	0.11614	0.100886	0.10724	0.116861	0.117712	0.122158	0.106473	0.122047	0.120267		38.4722	0.164416	0.204986	0.248988	0.31614	0.350886	0.40724	0.466861	0.517712	0.572158	0.606473	0.672047	0.720267
38.5487	0.112877	0.10402	0.099293	0.115771	0.101951	0.107629	0.1166	0.118139	0.122318	0.107145	0.121415	0.118306		38.5487	0.162877	0.20402	0.249293	0.315771	0.351951	0.407629	0.4666	0.518139	0.572318	0.607145	0.671415	0.718306
38.6253	0.110566	0.104909	0.100199	0.115763	0.10208	0.108049	0.115952	0.118042	0.12316	0.107272	0.121704	0.115546		38.6253	0.160566	0.204909	0.250199	0.315763	0.35208	0.408049	0.465952	0.518042	0.57316	0.607272	0.671704	0.715546
38.7019	0.108385	0.10615	0.100885	0.115832	0.100876	0.107661	0.115381	0.11746	0.123941	0.106456	0.122392	0.11376		38.7019	0.158385	0.20615	0.250885	0.315832	0.350876	0.407661	0.465381	0.51746	0.573941	0.606456	0.672392	0.71376
38.7785	0.107281	0.106377	0.101071	0.115106	0.098841	0.107296	0.115014	0.117022	0.12397	0.10555	0.122709	0.113814		38.7785	0.157281	0.206377	0.251071	0.315106	0.348841	0.407296	0.465014	0.517022	0.57397	0.60555	0.672709	0.713814
38.855	0.107481	0.105444	0.100884	0.113472	0.096815	0.108007	0.114689	0.117252	0.123223	0.105653	0.122395	0.114966		38.855	0.157481	0.205444	0.250884	0.313472	0.346815	0.408007	0.464689	0.517252	0.573223	0.605653	0.672395	0.714966
38.9316	0.108268	0.103999	0.100341	0.112019	0.09527	0.109238	0.114303	0.117909	0.122372	0.106671	0.12176	0.115842		38.9316	0.158268	0.203999	0.250341	0.312019	0.34527	0.409238	0.464303	0.517909	0.572372	0.606671	0.67176	0.715842
39.0082	0.108769	0.102509	0.099317	0.111799	0.094276	0.109362	0.113955	0.118259	0.122105	0.107313	0.121073	0.1158		39.0082	0.158769	0.202509	0.249317	0.311799	0.344276	0.409362	0.463955	0.518259	0.572105	0.607313	0.671073	0.7158
39.0848	0.109103	0.101024	0.09791	0.112587	0.093852	0.108038	0.113795	0.117921	0.122395	0.106564	0.120161	0.11522		39.0848	0.159103	0.201024	0.24791	0.312587	0.343852	0.408038	0.463795	0.517921	0.572395	0.606564	0.670161	0.71522
39.1613	0.11037	0.099688	0.096459	0.113367	0.093965	0.107036	0.113821	0.117199	0.12252	0.104875	0.118804	0.114739		39.1613	0.16037	0.199688	0.246459	0.313367	0.343965	0.407036	0.463821	0.517199	0.57252	0.604875	0.668804	0.714739
39.2379	0.113248	0.09904	0.095124	0.113679	0.0943	0.108122	0.113805	0.116595	0.121753	0.103728	0.117405	0.114473		39.2379	0.163248	0.19904	0.245124	0.313679	0.3443	0.408122	0.463805	0.516595	0.571753	0.603728	0.667405	0.714473
39.3145	0.116904	0.099636	0.093774	0.113798	0.094394	0.110736	0.113408	0.116199	0.119979	0.104189	0.11696	0.113991		39.3145	0.166904	0.199636	0.243774	0.313798	0.344394	0.410736	0.463408	0.516199	0.569979	0.604189	0.66696	0.713991
39.3911	0.11974	0.101448	0.09248	0.113674	0.094112	0.112598	0.112439	0.11566	0.117748	0.106021	0.118192	0.112916		39.3911	0.16974	0.201448	0.24248	0.313674	0.344112	0.412598	0.462439	0.51566	0.567748	0.606021	0.668192	0.712916
39.4676	0.121072	0.103752	0.091879	0.11266	0.093777	0.112457	0.111071	0.114652	0.115925	0.108089	0.120819	0.111495		39.4676	0.171072	0.203752	0.241879	0.31266	0.343777	0.412457	0.461071	0.514652	0.565925	0.608089	0.670819	0.711495
39.5442	0.121603	0.105657	0.092689	0.110724	0.093806	0.111412	0.109775	0.11328	0.115261	0.109444	0.123782	0.110568		39.5442	0.171603	0.205657	0.242689	0.310724	0.343806	0.411412	0.459775	0.51328	0.565261	0.609444	0.673782	0.710568
39.6208	0.122229	0.106799	0.09491	0.109231	0.094435	0.111317	0.10899	0.112017	0.115998	0.10998	0.126098	0.110812		39.6208	0.172229	0.206799	0.24491	0.309231	0.344435	0.411317	0.45899	0.512017	0.565998	0.60998	0.676098	0.710812
39.6974	0.122811	0.107531	0.097765	0.109664	0.09578	0.112539	0.108818	0.11128	0.11765	0.110125	0.127343	0.111962		39.6974	0.172811	0.207531	0.247765	0.309664	0.34578	0.412539	0.458818	0.51128	0.56765	0.610125	0.677343	0.711962
39.7739	0.122333	0.108304	0.100389	0.111827	0.097753	0.113788	0.108987	0.111054	0.119229	0.109971	0.127464	0.112941		39.7739	0.172333	0.208304	0.250389	0.311827	0.347753	0.413788	0.458987	0.511054	0.569229	0.609971	0.677464	0.712941
39.8505	0.120157	0.108879	0.102292	0.114145	0.099663	0.113811	0.10911	0.110999	0.119955	0.10883	0.126593	0.112881		39.8505	0.170157	0.208879	0.252292	0.314145	0.349663	0.413811	0.45911	0.510999	0.569955	0.60883	0.676593	0.712881
39.9271	0.117049	0.108388	0.103119	0.11568	0.100275	0.112633	0.109023	0.110961	0.119874	0.105825	0.12525	0.111892		39.9271	0.167049	0.208388	0.253119	0.31568	0.350275	0.412633	0.459023	0.510961	0.569874	0.605825	0.67525	0.711892
40.0037	0.114882	0.10642	0.102497	0.116913	0.098851	0.111122	0.10889	0.111265	0.119753	0.100942	0.124405	0.110642		40.0037	0.164882	0.20642	0.252497	0.316913	0.348851	0.411122	0.45889	0.511265	0.569753	0.600942	0.674405	0.710642
40.0802	0.115028	0.103817	0.100535	0.118288	0.096211	0.109834	0.108921	0.11232	0.120305	0.095336	0.124827	0.109446		40.0802	0.165028	0.203817	0.250535	0.318288	0.346211	0.409834	0.458921	0.51232	0.570305	0.595336	0.674827	0.709446
40.1568	0.116812	0.101915	0.098294	0.118968	0.094364	0.108642	0.109003	0.113918	0.121531	0.090518	0.126231	0.108193		40.1568	0.166812	0.201915	0.248294	0.318968	0.344364	0.408642	0.459003	0.513918	0.571531	0.590518	0.676231	0.708193
40.2334	0.117944	0.101066	0.097233	0.117868	0.094783	0.107275	0.108767	0.115137	0.122775	0.087318	0.12736	0.107089		40.2334	0.167944	0.201066	0.247233	0.317868	0.344783	0.407275	0.458767	0.515137	0.572775	0.587318	0.67736	0.707089
40.31	0.117014	0.100457	0.097959	0.115377	0.097115	0.10579	0.10817	0.115067	0.123384	0.085632	0.127092	0.106795		40.31	0.167014	0.200457	0.247959	0.315377	0.347115	0.40579	0.45817	0.515067	0.573384	0.585632	0.677092	0.706795
40.3865	0.115295	0.099596	0.09967	0.113068	0.099648	0.104348	0.107803	0.113553	0.12329	0.08488	0.125401	0.107396		40.3865	0.165295	0.199596	0.24967	0.313068	0.349648	0.404348	0.457803	0.513553	0.57329	0.58488	0.675401	0.707396
40.4631	0.115218	0.099278	0.100922	0.111806	0.100831	0.10279	0.108307	0.111176	0.122928	0.084423	0.123158	0.107643		40.4631	0.165218	0.199278	0.250922	0.311806	0.350831	0.40279	0.458307	0.511176	0.572928	0.584423	0.673158	0.707643
40.5397	0.117056	0.100438	0.100854	0.110955	0.100234	0.100753	0.109456	0.108631	0.12264	0.083776	0.121194	0.105955		40.5397	0.167056	0.200438	0.250854	0.310955	0.350234	0.400753	0.459456	0.508631	0.57264	0.583776	0.671194	0.705955
40.6163	0.118148	0.102435	0.09966	0.109529	0.098323	0.098264	0.110155	0.106325	0.122202	0.082872	0.119775	0.102266		40.6163	0.168148	0.202435	0.24966	0.309529	0.348323	0.398264	0.460155	0.506325	0.572202	0.582872	0.669775	0.702266
40.6928	0.115979	0.103371	0.098142	0.107354	0.095829	0.095965	0.109552	0.104479	0.121049	0.082246	0.118822	0.098346		40.6928	0.165979	0.203371	0.248142	0.307354	0.345829	0.395965	0.459552	0.504479	0.571049	0.582246	0.668822	0.698346
40.7694	0.111143	0.102177	0.097006	0.104858	0.093491	0.094556	0.107947	0.103287	0.118943	0.082602	0.118228	0.095964		40.7694	0.161143	0.202177	0.247006	0.304858	0.343491	0.394556	0.457947	0.503287	0.568943	0.582602	0.668228	0.695964
40.846	0.106394	0.099635	0.09642	0.102515	0.092081	0.094108	0.106365	0.102718	0.116283	0.083948	0.117794	0.095068		40.846	0.156394	0.199635	0.24642	0.302515	0.342081	0.394108	0.456365	0.502718	0.566283	0.583948	0.667794	0.695068
40.9226	0.103421	0.097107	0.095922	0.100959	0.092143	0.094066	0.105377	0.102275	0.113675	0.085348	0.11708	0.094137		40.9226	0.153421	0.197107	0.245922	0.300959	0.342143	0.394066	0.455377	0.502275	0.563675	0.585348	0.66708	0.694137
40.9991	0.101786	0.094992	0.094686	0.100954	0.093462	0.093791	0.104639	0.101268	0.111317	0.085781	0.115668	0.092106		40.9991	0.151786	0.194992	0.244686	0.300954	0.343462	0.393791	0.454639	0.501268	0.561317	0.585781	0.665668	0.692106
41.0757	0.100772	0.092942	0.092201	0.10244	0.094884	0.092872	0.103535	0.099506	0.108955	0.085164	0.113634	0.089456		41.0757	0.150772	0.192942	0.242201	0.30244	0.344884	0.392872	0.453535	0.499506	0.558955	0.585164	0.663634	0.689456
41.1523	0.100692	0.090945	0.088894	0.103935	0.094981	0.091007	0.101925	0.097608	0.106346	0.084279	0.111609	0.087379		41.1523	0.150692	0.190945	0.238894	0.303935	0.344981	0.391007	0.451925	0.497608	0.556346	0.584279	0.661609	0.687379
41.2289	0.101763	0.089311	0.085968	0.103709	0.09312	0.088042	0.100143	0.096363	0.103579	0.083731	0.110269	0.086354		41.2289	0.151763	0.189311	0.235968	0.303709	0.34312	0.388042	0.450143	0.496363	0.553579	0.583731	0.660269	0.686354
41.3054	0.102846	0.087813	0.084293	0.101607	0.089895	0.084413	0.098557	0.095731	0.100949	0.083267	0.109758	0.085887		41.3054	0.152846	0.187813	0.234293	0.301607	0.339895	0.384413	0.448557	0.495731	0.550949	0.583267	0.659758	0.685887
41.382	0.102416	0.085748	0.083482	0.099105	0.086427	0.081391	0.097382	0.094701	0.098758	0.082233	0.109618	0.085411		41.382	0.152416	0.185748	0.233482	0.299105	0.336427	0.381391	0.447382	0.494701	0.548758	0.582233	0.659618	0.685411
41.4586	0.100348	0.083029	0.082321	0.097462	0.08332	0.080422	0.096746	0.092328	0.097276	0.08049	0.109258	0.085002		41.4586	0.150348	0.183029	0.232321	0.297462	0.33332	0.380422	0.446746	0.492328	0.547276	0.58049	0.659258	0.685002
41.5352	0.097797	0.080536	0.080205	0.096409	0.08046	0.08194	0.096612	0.088819	0.096676	0.078611	0.10851	0.085051		41.5352	0.147797	0.180536	0.230205	0.296409	0.33046	0.38194	0.446612	0.488819	0.546676	0.578611	0.65851	0.685051
41.6117	0.095517	0.079029	0.077814	0.094845	0.077737	0.084772	0.096608	0.085348	0.096764	0.077199	0.107695	0.085468		41.6117	0.145517	0.179029	0.227814	0.294845	0.327737	0.384772	0.446608	0.485348	0.546764	0.577199	0.657695	0.685468
41.6883	0.093233	0.078184	0.076145	0.092286	0.07554	0.086851	0.096171	0.082801	0.096842	0.076233	0.107109	0.085475		41.6883	0.143233	0.178184	0.226145	0.292286	0.32554	0.386851	0.446171	0.482801	0.546842	0.576233	0.657109	0.685475
41.7649	0.090776	0.077055	0.075252	0.089204	0.074301	0.086787	0.094961	0.080989	0.096064	0.075188	0.10644	0.084246		41.7649	0.140776	0.177055	0.225252	0.289204	0.324301	0.386787	0.444961	0.480989	0.546064	0.575188	0.65644	0.684246
41.8415	0.088931	0.075143	0.074456	0.086304	0.073844	0.084919	0.09307	0.079182	0.094032	0.073713	0.104873	0.081644		41.8415	0.138931	0.175143	0.224456	0.286304	0.323844	0.384919	0.44307	0.479182	0.544032	0.573713	0.654873	0.681644
41.918	0.088571	0.07264	0.073616	0.083921	0.073602	0.082776	0.090825	0.077083	0.091068	0.07201	0.101998	0.078257		41.918	0.138571	0.17264	0.223616	0.283921	0.323602	0.382776	0.440825	0.477083	0.541068	0.57201	0.651998	0.678257
41.9946	0.089335	0.06995	0.073379	0.081955	0.073393	0.081328	0.088532	0.074984	0.087962	0.070493	0.098535	0.074775		41.9946	0.139335	0.16995	0.223379	0.281955	0.323393	0.381328	0.438532	0.474984	0.537962	0.570493	0.648535	0.674775
42.0712	0.089707	0.0674	0.07388	0.079987	0.073533	0.079854	0.086468	0.073105	0.08547	0.069214	0.095859	0.071531		42.0712	0.139707	0.1674	0.22388	0.279987	0.323533	0.379854	0.436468	0.473105	0.53547	0.569214	0.645859	0.671531
42.1478	0.08844	0.065271	0.073883	0.077457	0.074042	0.076816	0.084906	0.071239	0.083881	0.0678	0.094629	0.068682		42.1478	0.13844	0.165271	0.223883	0.277457	0.324042	0.376816	0.434906	0.471239	0.533881	0.5678	0.644629	0.668682
42.2243	0.085731	0.063715	0.071908	0.074085	0.074164	0.07189	0.083905	0.069128	0.082846	0.065955	0.094095	0.066526		42.2243	0.135731	0.163715	0.221908	0.274085	0.324164	0.37189	0.433905	0.469128	0.532846	0.565955	0.644095	0.666526
42.3009	0.083031	0.062692	0.067927	0.070227	0.073019	0.066772	0.083104	0.06687	0.081653	0.063876	0.093003	0.065273		42.3009	0.133031	0.162692	0.217927	0.270227	0.323019	0.366772	0.433104	0.46687	0.531653	0.563876	0.643003	0.665273
42.3775	0.081744	0.062264	0.06329	0.066687	0.070574	0.063753	0.081917	0.064741	0.079842	0.062038	0.091021	0.0645		42.3775	0.131744	0.162264	0.21329	0.266687	0.320574	0.363753	0.431917	0.464741	0.529842	0.562038	0.641021	0.6645
42.4541	0.081938	0.062737	0.059075	0.06411	0.067657	0.06368	0.080071	0.062841	0.077632	0.060638	0.088948	0.063254		42.4541	0.131938	0.162737	0.209075	0.26411	0.317657	0.36368	0.430071	0.462841	0.527632	0.560638	0.638948	0.663254
42.5306	0.08221	0.064029	0.055271	0.062604	0.065029	0.065494	0.07784	0.061164	0.075678	0.059357	0.087508	0.061012		42.5306	0.13221	0.164029	0.205271	0.262604	0.315029	0.365494	0.42784	0.461164	0.525678	0.559357	0.637508	0.661012
42.6072	0.080952	0.064983	0.051693	0.061818	0.062712	0.067397	0.075679	0.059919	0.074368	0.057738	0.086413	0.058416		42.6072	0.130952	0.164983	0.201693	0.261818	0.312712	0.367397	0.425679	0.459919	0.524368	0.557738	0.636413	0.658416
42.6838	0.077791	0.063981	0.04886	0.061185	0.060259	0.068059	0.073719	0.059427	0.073496	0.05571	0.08486	0.056749		42.6838	0.127791	0.163981	0.19886	0.261185	0.310259	0.368059	0.423719	0.459427	0.523496	0.55571	0.63486	0.656749
42.7604	0.07372	0.060541	0.047328	0.060169	0.057493	0.066919	0.071787	0.059614	0.072615	0.053732	0.08271	0.056677		42.7604	0.12372	0.160541	0.197328	0.260169	0.307493	0.366919	0.421787	0.459614	0.522615	0.553732	0.63271	0.656677
42.8369	0.069895	0.055956	0.046586	0.05854	0.054851	0.064083	0.069899	0.059843	0.07154	0.052414	0.080744	0.057658		42.8369	0.119895	0.155956	0.196586	0.25854	0.304851	0.364083	0.419899	0.459843	0.52154	0.552414	0.630744	0.657658
42.9135	0.066719	0.052033	0.045373	0.056494	0.053013	0.060294	0.068475	0.059468	0.070353	0.051978	0.079836	0.058554		42.9135	0.116719	0.152033	0.195373	0.256494	0.303013	0.360294	0.418475	0.459468	0.520353	0.551978	0.629836	0.658554
42.9901	0.064136	0.049421	0.043179	0.054382	0.05216	0.056657	0.067862	0.058497	0.069074	0.052031	0.080162	0.058592		42.9901	0.114136	0.149421	0.193179	0.254382	0.30216	0.356657	0.417862	0.458497	0.519074	0.552031	0.630162	0.658592
43.0667	0.062225	0.047423	0.04096	0.052322	0.0516	0.053965	0.067718	0.057555	0.067542	0.051878	0.081186	0.057714		43.0667	0.112225	0.147423	0.19096	0.252322	0.3016	0.353965	0.417718	0.457555	0.517542	0.551878	0.631186	0.657714
43.1432	0.060922	0.045182	0.040162	0.050262	0.0503	0.052244	0.067156	0.057158	0.065712	0.051057	0.082014	0.056267		43.1432	0.110922	0.145182	0.190162	0.250262	0.3003	0.352244	0.417156	0.457158	0.515712	0.551057	0.632014	0.656267
43.2198	0.059484	0.042596	0.041142	0.048432	0.04798	0.051046	0.065649	0.057131	0.063918	0.049565	0.08167	0.054553		43.2198	0.109484	0.142596	0.191142	0.248432	0.29798	0.351046	0.415649	0.457131	0.513918	0.549565	0.63167	0.654553
43.2964	0.057018	0.040129	0.0426	0.047427	0.045524	0.04997	0.063639	0.056788	0.062713	0.047573	0.079497	0.052601		43.2964	0.107018	0.140129	0.1926	0.247427	0.295524	0.34997	0.413639	0.456788	0.512713	0.547573	0.629497	0.652601
43.373	0.053748	0.03809	0.042571	0.047626	0.044023	0.048741	0.062022	0.055619	0.062371	0.045141	0.07579	0.050305		43.373	0.103748	0.13809	0.192571	0.247626	0.294023	0.348741	0.412022	0.455619	0.512371	0.545141	0.62579	0.650305
43.4495	0.0512	0.036322	0.040149	0.048696	0.043488	0.047032	0.061077	0.053731	0.062538	0.042402	0.071895	0.047835		43.4495	0.1012	0.136322	0.190149	0.248696	0.293488	0.347032	0.411077	0.453731	0.512538	0.542402	0.621895	0.647835
43.5261	0.050696	0.034535	0.036401	0.049865	0.042912	0.044634	0.060142	0.051666	0.062428	0.039924	0.069227	0.045893		43.5261	0.100696	0.134535	0.186401	0.249865	0.292912	0.344634	0.410142	0.451666	0.512428	0.539924	0.619227	0.645893
43.6027	0.051903	0.032876	0.033439	0.050652	0.041667	0.041881	0.058447	0.049883	0.061494	0.03846	0.068033	0.045243		43.6027	0.101903	0.132876	0.183439	0.250652	0.291667	0.341881	0.408447	0.449883	0.511494	0.53846	0.618033	0.645243
43.6793	0.053181	0.032061	0.032449	0.051109	0.040351	0.039602	0.056029	0.048442	0.059989	0.038132	0.067358	0.04579		43.6793	0.103181	0.132061	0.182449	0.251109	0.290351	0.339602	0.406029	0.448442	0.509989	0.538132	0.617358	0.64579
43.7558	0.053201	0.032697	0.032849	0.051405	0.03993	0.03846	0.053656	0.047091	0.058755	0.038097	0.066278	0.046368		43.7558	0.103201	0.132697	0.182849	0.251405	0.28993	0.33846	0.403656	0.447091	0.508755	0.538097	0.616278	0.646368
43.8324	0.051874	0.034348	0.033487	0.051454	0.040393	0.038389	0.051989	0.045606	0.058334	0.037334	0.064932	0.045757		43.8324	0.101874	0.134348	0.183487	0.251454	0.290393	0.338389	0.401989	0.445606	0.508334	0.537334	0.614932	0.645757
43.909	0.049839	0.035551	0.034121	0.051105	0.040779	0.038763	0.051098	0.04406	0.058369	0.03567	0.064152	0.043818		43.909	0.099839	0.135551	0.184121	0.251105	0.290779	0.338763	0.401098	0.44406	0.508369	0.53567	0.614152	0.643818
43.9856	0.047594	0.035136	0.035106	0.050529	0.040383	0.039014	0.050712	0.042794	0.05808	0.033757	0.064307	0.041373		43.9856	0.097594	0.135136	0.185106	0.250529	0.290383	0.339014	0.400712	0.442794	0.50808	0.533757	0.614307	0.641373
44.0621	0.045359	0.033454	0.036004	0.050106	0.039402	0.03893	0.05058	0.042118	0.057297	0.032098	0.064809	0.039159		44.0621	0.095359	0.133454	0.186004	0.250106	0.289402	0.33893	0.40058	0.442118	0.507297	0.532098	0.614809	0.639159
44.1387	0.043454	0.03202	0.035555	0.049819	0.038324	0.038427	0.05048	0.042038	0.056739	0.030531	0.064779	0.037381		44.1387	0.093454	0.13202	0.185555	0.249819	0.288324	0.338427	0.40048	0.442038	0.506739	0.530531	0.614779	0.637381
44.2153	0.042336	0.031949	0.03325	0.048964	0.037199	0.037306	0.0502	0.042314	0.057085	0.028794	0.063997	0.036267		44.2153	0.092336	0.131949	0.18325	0.248964	0.287199	0.337306	0.4002	0.442314	0.507085	0.528794	0.613997	0.636267
44.2919	0.042261	0.033024	0.030056	0.046734	0.03585	0.035573	0.049808	0.042767	0.057957	0.027178	0.063042	0.036355		44.2919	0.092261	0.133024	0.180056	0.246734	0.28585	0.335573	0.399808	0.442767	0.507957	0.527178	0.613042	0.636355
44.3684	0.043174	0.03422	0.02708	0.04317	0.034471	0.034012	0.049768	0.043379	0.058138	0.026195	0.06253	0.03779		44.3684	0.093174	0.13422	0.17708	0.24317	0.284471	0.334012	0.399768	0.443379	0.508138	0.526195	0.61253	0.63779
44.445	0.044941	0.034638	0.02425	0.039363	0.033561	0.034014	0.050431	0.044026	0.056851	0.025816	0.062298	0.039727		44.445	0.094941	0.134638	0.17425	0.239363	0.283561	0.334014	0.400431	0.444026	0.506851	0.525816	0.612298	0.639727
44.5216	0.047287	0.033853	0.021086	0.036594	0.033338	0.036303	0.051409	0.044346	0.05465	0.025581	0.061491	0.041004		44.5216	0.097287	0.133853	0.171086	0.236594	0.283338	0.336303	0.401409	0.444346	0.50465	0.525581	0.611491	0.641004
44.5982	0.049324	0.031963	0.018218	0.035368	0.03353	0.03975	0.051795	0.044126	0.052936	0.025513	0.059511	0.041301		44.5982	0.099324	0.131963	0.168218	0.235368	0.28353	0.33975	0.401795	0.444126	0.502936	0.525513	0.609511	0.641301
44.6747	0.04961	0.029815	0.017066	0.035418	0.033771	0.041948	0.051126	0.043676	0.05268	0.026377	0.056779	0.041165		44.6747	0.09961	0.129815	0.167066	0.235418	0.283771	0.341948	0.401126	0.443676	0.50268	0.526377	0.606779	0.641165
44.7513	0.04739	0.028831	0.018015	0.03645	0.033943	0.041424	0.049894	0.043428	0.053644	0.028663	0.054296	0.041007		44.7513	0.09739	0.128831	0.168015	0.23645	0.283943	0.341424	0.399894	0.443428	0.503644	0.528663	0.604296	0.641007
44.8279	0.04386	0.029877	0.019813	0.038432	0.034036	0.039117	0.048919	0.043165	0.054699	0.031619	0.052458	0.040637		44.8279	0.09386	0.129877	0.169813	0.238432	0.284036	0.339117	0.398919	0.443165	0.504699	0.531619	0.602458	0.640637
44.9045	0.041531	0.0322	0.021083	0.041001	0.033906	0.037248	0.048432	0.042102	0.054794	0.033827	0.050675	0.039883		44.9045	0.091531	0.1322	0.171083	0.241001	0.283906	0.337248	0.398432	0.442102	0.504794	0.533827	0.600675	0.639883
44.981	0.041837	0.034001	0.021738	0.042975	0.033362	0.03675	0.048073	0.040034	0.053691	0.034741	0.04842	0.039008		44.981	0.091837	0.134001	0.171738	0.242975	0.283362	0.33675	0.398073	0.440034	0.503691	0.534741	0.59842	0.639008
45.0576	0.043636	0.034254	0.022547	0.043024	0.03244	0.036398	0.047676	0.038002	0.051994	0.035171	0.046326	0.038156		45.0576	0.093636	0.134254	0.172547	0.243024	0.28244	0.336398	0.397676	0.438002	0.501994	0.535171	0.596326	0.638156
45.1342	0.044518	0.033612	0.023918	0.040972	0.031436	0.034697	0.047619	0.037338	0.050584	0.036053	0.04566	0.036921		45.1342	0.094518	0.133612	0.173918	0.240972	0.281436	0.334697	0.397619	0.437338	0.500584	0.536053	0.59566	0.636921
45.2108	0.043436	0.033259	0.025612	0.038195	0.030677	0.032079	0.048151	0.038145	0.04996	0.037155	0.046717	0.035075		45.2108	0.093436	0.133259	0.175612	0.238195	0.280677	0.332079	0.398151	0.438145	0.49996	0.537155	0.596717	0.635075
45.2873	0.041531	0.033253	0.027242	0.036499	0.030295	0.030539	0.048695	0.03928	0.049979	0.03742	0.048279	0.0334		45.2873	0.091531	0.133253	0.177242	0.236499	0.280295	0.330539	0.398695	0.43928	0.499979	0.53742	0.598279	0.6334
45.3639	0.04051	0.032527	0.028433	0.036574	0.030255	0.031185	0.048282	0.039849	0.050124	0.036391	0.048983	0.033038		45.3639	0.09051	0.132527	0.178433	0.236574	0.280255	0.331185	0.398282	0.439849	0.500124	0.536391	0.598983	0.633038
45.4405	0.040938	0.030463	0.028725	0.037624	0.03055	0.032917	0.046769	0.040201	0.049977	0.034763	0.048791	0.033923		45.4405	0.090938	0.130463	0.178725	0.237624	0.28055	0.332917	0.396769	0.440201	0.499977	0.534763	0.598791	0.633923
45.5171	0.042294	0.027914	0.027979	0.038416	0.031289	0.03389	0.04528	0.04116	0.049518	0.033469	0.04865	0.034632		45.5171	0.092294	0.127914	0.177979	0.238416	0.281289	0.33389	0.39528	0.44116	0.499518	0.533469	0.59865	0.634632
45.5936	0.043946	0.02638	0.0269	0.038545	0.032536	0.033776	0.04513	0.042779	0.049096	0.032741	0.048971	0.034163		45.5936	0.093946	0.12638	0.1769	0.238545	0.282536	0.333776	0.39513	0.442779	0.499096	0.532741	0.598971	0.634163
45.6702	0.045496	0.026425	0.026619	0.038661	0.034081	0.03392	0.046395	0.044355	0.049172	0.032424	0.049135	0.033339		45.6702	0.095496	0.126425	0.176619	0.238661	0.284081	0.33392	0.396395	0.444355	0.499172	0.532424	0.599135	0.633339
45.7468	0.046598	0.027284	0.027562	0.039579	0.035521	0.035388	0.047875	0.045485	0.049986	0.032788	0.0486	0.03379		45.7468	0.096598	0.127284	0.177562	0.239579	0.285521	0.335388	0.397875	0.445485	0.499986	0.532788	0.5986	0.63379
45.8234	0.047159	0.027981	0.029094	0.041331	0.036634	0.037599	0.048466	0.046534	0.051281	0.034328	0.047887	0.0358		45.8234	0.097159	0.127981	0.179094	0.241331	0.286634	0.337599	0.398466	0.446534	0.501281	0.534328	0.597887	0.6358
45.8999	0.047593	0.028461	0.030375	0.043091	0.037571	0.03919	0.048187	0.047955	0.052368	0.036711	0.047993	0.037843		45.8999	0.097593	0.128461	0.180375	0.243091	0.287571	0.33919	0.398187	0.447955	0.502368	0.536711	0.597993	0.637843
45.9765	0.048344	0.029437	0.031205	0.043914	0.038527	0.039705	0.047659	0.04955	0.052627	0.038519	0.049096	0.038395		45.9765	0.098344	0.129437	0.181205	0.243914	0.288527	0.339705	0.397659	0.44955	0.502627	0.538519	0.599096	0.638395
46.0531	0.049247	0.031341	0.031846	0.043443	0.039311	0.039824	0.046962	0.050629	0.052106	0.038538	0.050363	0.037638		46.0531	0.099247	0.131341	0.181846	0.243443	0.289311	0.339824	0.396962	0.450629	0.502106	0.538538	0.600363	0.637638
46.1296	0.049901	0.03375	0.032404	0.041983	0.039481	0.040114	0.045627	0.050665	0.051569	0.037069	0.051074	0.037034		46.1296	0.099901	0.13375	0.182404	0.241983	0.289481	0.340114	0.395627	0.450665	0.501569	0.537069	0.601074	0.637034
46.2062	0.050524	0.03581	0.032737	0.040073	0.038979	0.040214	0.043773	0.049589	0.051825	0.035543	0.051494	0.037563		46.2062	0.100524	0.13581	0.182737	0.240073	0.288979	0.340214	0.393773	0.449589	0.501825	0.535543	0.601494	0.637563
46.2828	0.05166	0.036927	0.0328	0.038163	0.038403	0.039494	0.04261	0.047622	0.052959	0.03491	0.0524	0.038838		46.2828	0.10166	0.136927	0.1828	0.238163	0.288403	0.339494	0.39261	0.447622	0.502959	0.53491	0.6024	0.638838
46.3594	0.052941	0.03697	0.03271	0.036697	0.038475	0.038096	0.043311	0.045102	0.054262	0.034838	0.05398	0.039766		46.3594	0.102941	0.13697	0.18271	0.236697	0.288475	0.338096	0.393311	0.445102	0.504262	0.534838	0.60398	0.639766
46.4359	0.053006	0.036071	0.032546	0.036297	0.039335	0.036955	0.045577	0.042464	0.054924	0.034573	0.055525	0.03959		46.4359	0.103006	0.136071	0.182546	0.236297	0.289335	0.336955	0.395577	0.442464	0.504924	0.534573	0.605525	0.63959
46.5125	0.051199	0.034533	0.032393	0.037567	0.040528	0.03693	0.047794	0.040197	0.054766	0.034092	0.0562	0.038231		46.5125	0.101199	0.134533	0.182393	0.237567	0.290528	0.33693	0.397794	0.440197	0.504766	0.534092	0.6062	0.638231
46.5891	0.048784	0.032815	0.032567	0.040477	0.041625	0.038118	0.048684	0.038682	0.054305	0.034025	0.05594	0.036136		46.5891	0.098784	0.132815	0.182567	0.240477	0.291625	0.338118	0.398684	0.438682	0.504305	0.534025	0.60594	0.636136
46.6657	0.047776	0.031372	0.033502	0.043975	0.042596	0.039911	0.048482	0.038042	0.054183	0.0347	0.055496	0.034171		46.6657	0.097776	0.131372	0.183502	0.243975	0.292596	0.339911	0.398482	0.438042	0.504183	0.5347	0.605496	0.634171
46.7422	0.048852	0.030453	0.03527	0.046542	0.043565	0.041504	0.048381	0.038101	0.054649	0.035784	0.055702	0.033395		46.7422	0.098852	0.130453	0.18527	0.246542	0.293565	0.341504	0.398381	0.438101	0.504649	0.535784	0.605702	0.633395
46.8188	0.050981	0.03022	0.037394	0.047439	0.044437	0.042457	0.049101	0.038447	0.055583	0.036923	0.0567	0.034437		46.8188	0.100981	0.13022	0.187394	0.247439	0.294437	0.342457	0.399101	0.438447	0.505583	0.536923	0.6067	0.634437
46.8954	0.052821	0.031025	0.039202	0.047375	0.04502	0.042981	0.050282	0.038681	0.056927	0.038322	0.057796	0.036911		46.8954	0.102821	0.131025	0.189202	0.247375	0.29502	0.342981	0.400282	0.438681	0.506927	0.538322	0.607796	0.636911
46.972	0.053721	0.033331	0.040303	0.047673	0.045447	0.04365	0.051178	0.038739	0.058894	0.040457	0.058061	0.039644		46.972	0.103721	0.133331	0.190303	0.247673	0.295447	0.34365	0.401178	0.438739	0.508894	0.540457	0.608061	0.639644
47.0485	0.05345	0.037172	0.040747	0.04878	0.046215	0.044691	0.051632	0.038978	0.061603	0.043411	0.057225	0.041629		47.0485	0.10345	0.137172	0.190747	0.24878	0.296215	0.344691	0.401632	0.438978	0.511603	0.543411	0.607225	0.641629
47.1251	0.051874	0.041715	0.041001	0.049912	0.047598	0.045674	0.052163	0.039848	0.064559	0.046709	0.056142	0.04271		47.1251	0.101874	0.141715	0.191001	0.249912	0.297598	0.345674	0.402163	0.439848	0.514559	0.546709	0.606142	0.64271
47.2017	0.04937	0.045439	0.041807	0.050304	0.049083	0.046092	0.053138	0.041492	0.066704	0.049644	0.056222	0.043367		47.2017	0.09937	0.145439	0.191807	0.250304	0.299083	0.346092	0.403138	0.441492	0.516704	0.549644	0.606222	0.643367
47.2783	0.047052	0.046945	0.043645	0.050406	0.049641	0.046047	0.054085	0.043708	0.067195	0.05157	0.058127	0.044075		47.2783	0.097052	0.146945	0.193645	0.250406	0.299641	0.346047	0.404085	0.443708	0.517195	0.55157	0.608127	0.644075
47.3548	0.046094	0.045898	0.046029	0.051447	0.048725	0.046063	0.054092	0.046235	0.066126	0.052091	0.060965	0.044997		47.3548	0.096094	0.145898	0.196029	0.251447	0.298725	0.346063	0.404092	0.446235	0.516126	0.552091	0.610965	0.644997
47.4314	0.046919	0.04341	0.047591	0.053941	0.046956	0.046339	0.053	0.048858	0.064421	0.051378	0.062983	0.046087		47.4314	0.096919	0.14341	0.197591	0.253941	0.296956	0.346339	0.403	0.448858	0.514421	0.551378	0.612983	0.646087
47.508	0.049111	0.041281	0.047422	0.05702	0.04566	0.046692	0.051943	0.051221	0.063001	0.050327	0.0632	0.047146		47.508	0.099111	0.141281	0.197422	0.25702	0.29566	0.346692	0.401943	0.451221	0.513001	0.550327	0.6132	0.647146
47.5846	0.051796	0.040481	0.046349	0.059246	0.045739	0.047274	0.052398	0.052793	0.062161	0.049984	0.062234	0.047804		47.5846	0.101796	0.140481	0.196349	0.259246	0.295739	0.347274	0.402398	0.452793	0.512161	0.549984	0.612234	0.647804
47.6611	0.054012	0.040378	0.046317	0.059751	0.047149	0.048734	0.054682	0.053273	0.061686	0.050596	0.061415	0.047757		47.6611	0.104012	0.140378	0.196317	0.259751	0.297149	0.348734	0.404682	0.453273	0.511686	0.550596	0.611415	0.647757
47.7377	0.055269	0.039793	0.048162	0.058634	0.049431	0.051284	0.05765	0.053013	0.06135	0.051485	0.061348	0.047236		47.7377	0.105269	0.139793	0.198162	0.258634	0.299431	0.351284	0.40765	0.453013	0.51135	0.551485	0.611348	0.647236
47.8143	0.056156	0.038793	0.05043	0.05676	0.052328	0.053995	0.059887	0.052875	0.061118	0.052091	0.06166	0.047029		47.8143	0.106156	0.138793	0.20043	0.25676	0.302328	0.353995	0.409887	0.452875	0.511118	0.552091	0.61166	0.647029
47.8909	0.057989	0.038899	0.050992	0.055438	0.055601	0.055602	0.060929	0.053575	0.060991	0.052871	0.061992	0.047742		47.8909	0.107989	0.138899	0.200992	0.255438	0.305601	0.355602	0.410929	0.453575	0.510991	0.552871	0.611992	0.647742
47.9674	0.061283	0.041281	0.049683	0.055839	0.058526	0.055877	0.061189	0.055192	0.060871	0.054694	0.06268	0.049022		47.9674	0.111283	0.141281	0.199683	0.255839	0.308526	0.355877	0.411189	0.455192	0.510871	0.554694	0.61268	0.649022
48.044	0.064813	0.045264	0.048675	0.05814	0.060192	0.055723	0.061102	0.057253	0.060663	0.057391	0.064228	0.049782		48.044	0.114813	0.145264	0.198675	0.25814	0.310192	0.355723	0.411102	0.457253	0.510663	0.557391	0.614228	0.649782
48.1206	0.06681	0.049062	0.049977	0.061174	0.060454	0.055894	0.060775	0.059119	0.060392	0.059481	0.066522	0.04941		48.1206	0.11681	0.149062	0.199977	0.261174	0.310454	0.355894	0.410775	0.459119	0.510392	0.559481	0.616522	0.64941
48.1972	0.066976	0.051606	0.053144	0.063256	0.060192	0.056148	0.060358	0.060248	0.060188	0.059653	0.068993	0.048637		48.1972	0.116976	0.151606	0.203144	0.263256	0.310192	0.356148	0.410358	0.460248	0.510188	0.559653	0.618993	0.648637
48.2737	0.066694	0.053082	0.055962	0.063511	0.060328	0.055886	0.060257	0.06033	0.060193	0.058246	0.071352	0.048897		48.2737	0.116694	0.153082	0.205962	0.263511	0.310328	0.355886	0.410257	0.46033	0.510193	0.558246	0.621352	0.648897
48.3503	0.067213	0.054023	0.057027	0.062413	0.060839	0.055201	0.0608	0.059506	0.060511	0.056838	0.073684	0.050714		48.3503	0.117213	0.154023	0.207027	0.262413	0.310839	0.355201	0.4108	0.459506	0.510511	0.556838	0.623684	0.650714
48.4269	0.068394	0.05471	0.05692	0.0612	0.061073	0.054838	0.061879	0.058516	0.061131	0.056491	0.075822	0.052899		48.4269	0.118394	0.15471	0.20692	0.2612	0.311073	0.354838	0.411879	0.458516	0.511131	0.556491	0.625822	0.652899
48.5035	0.06956	0.05547	0.056837	0.060939	0.060889	0.055271	0.063053	0.058355	0.06184	0.056774	0.077089	0.053645		48.5035	0.11956	0.15547	0.206837	0.260939	0.310889	0.355271	0.413053	0.458355	0.51184	0.556774	0.627089	0.653645
48.58	0.070865	0.056647	0.056903	0.061952	0.061031	0.056344	0.063934	0.059517	0.062267	0.056581	0.076967	0.052438		48.58	0.120865	0.156647	0.206903	0.261952	0.311031	0.356344	0.413934	0.459517	0.512267	0.556581	0.626967	0.652438
48.6566	0.073011	0.057867	0.056364	0.063715	0.062301	0.057872	0.064434	0.061528	0.062139	0.055489	0.075796	0.050656		48.6566	0.123011	0.157867	0.206364	0.263715	0.312301	0.357872	0.414434	0.461528	0.512139	0.555489	0.625796	0.650656
48.7332	0.075864	0.058076	0.05497	0.065237	0.064682	0.060141	0.064767	0.063355	0.061538	0.054035	0.074562	0.050118		48.7332	0.125864	0.158076	0.20497	0.265237	0.314682	0.360141	0.414767	0.463355	0.511538	0.554035	0.624562	0.650118
48.8098	0.07821	0.056963	0.053412	0.065874	0.067457	0.063362	0.065267	0.06427	0.060875	0.052882	0.07406	0.051225		48.8098	0.12821	0.156963	0.203412	0.265874	0.317457	0.363362	0.415267	0.46427	0.510875	0.552882	0.62406	0.651225
48.8863	0.079179	0.055915	0.052446	0.065955	0.06996	0.066832	0.066059	0.064309	0.060576	0.052125	0.074366	0.052769		48.8863	0.129179	0.155915	0.202446	0.265955	0.31996	0.366832	0.416059	0.464309	0.510576	0.552125	0.624366	0.652769
48.9629	0.079398	0.056794	0.052282	0.066482	0.071988	0.069198	0.066879	0.063969	0.060788	0.051445	0.074908	0.053485		48.9629	0.129398	0.156794	0.202282	0.266482	0.321988	0.369198	0.416879	0.463969	0.510788	0.551445	0.624908	0.653485
49.0395	0.080299	0.059841	0.05304	0.068161	0.073588	0.069823	0.067364	0.063701	0.061342	0.050697	0.074841	0.0534		49.0395	0.130299	0.159841	0.20304	0.268161	0.323588	0.369823	0.417364	0.463701	0.511342	0.550697	0.624841	0.6534
49.1161	0.082471	0.063391	0.055198	0.070905	0.074745	0.069546	0.067519	0.063769	0.061978	0.050165	0.073541	0.05347		49.1161	0.132471	0.163391	0.205198	0.270905	0.324745	0.369546	0.417519	0.463769	0.511978	0.550165	0.623541	0.65347
49.1926	0.085086	0.065656	0.058955	0.074227	0.075392	0.069754	0.067664	0.06441	0.062604	0.050303	0.071149	0.054228		49.1926	0.135086	0.165656	0.208955	0.274227	0.325392	0.369754	0.417664	0.46441	0.512604	0.550303	0.621149	0.654228
49.2692	0.086917	0.066302	0.063391	0.077718	0.075644	0.070865	0.067854	0.065871	0.063378	0.051278	0.068739	0.055227		49.2692	0.136917	0.166302	0.213391	0.277718	0.325644	0.370865	0.417854	0.465871	0.513378	0.551278	0.618739	0.655227
49.3458	0.087582	0.066265	0.066899	0.080914	0.075924	0.072187	0.067644	0.068203	0.064521	0.052725	0.067706	0.055831		49.3458	0.137582	0.166265	0.216899	0.280914	0.325924	0.372187	0.417644	0.468203	0.514521	0.552725	0.617706	0.655831
49.4224	0.087633	0.066664	0.068617	0.083144	0.076724	0.073197	0.066691	0.071088	0.066016	0.053951	0.068765	0.056144		49.4224	0.137633	0.166664	0.218617	0.283144	0.326724	0.373197	0.416691	0.471088	0.516016	0.553951	0.618765	0.656144
49.4989	0.087769	0.068117	0.069109	0.084024	0.078137	0.074341	0.065411	0.073864	0.067491	0.054529	0.07155	0.056872		49.4989	0.137769	0.168117	0.219109	0.284024	0.328137	0.374341	0.415411	0.473864	0.517491	0.554529	0.62155	0.656872
49.5755	0.088356	0.070558	0.069519	0.084032	0.07962	0.076261	0.064687	0.075773	0.068476	0.054755	0.07509	0.058419		49.5755	0.138356	0.170558	0.219519	0.284032	0.32962	0.376261	0.414687	0.475773	0.518476	0.554755	0.62509	0.658419
49.6521	0.08964	0.073225	0.070428	0.084116	0.080404	0.078677	0.064986	0.076313	0.068834	0.055401	0.078406	0.060465		49.6521	0.13964	0.173225	0.220428	0.284116	0.330404	0.378677	0.414986	0.476313	0.518834	0.555401	0.628406	0.660465
49.7287	0.09187	0.07508	0.071797	0.084673	0.080284	0.080596	0.06601	0.075543	0.068931	0.056893	0.080638	0.06246		49.7287	0.14187	0.17508	0.221797	0.284673	0.330284	0.380596	0.41601	0.475543	0.518931	0.556893	0.630638	0.66246
49.8052	0.094792	0.075697	0.073649	0.085228	0.079878	0.081441	0.0672	0.074053	0.069321	0.0588	0.081058	0.064264		49.8052	0.144792	0.175697	0.223649	0.285228	0.329878	0.381441	0.4172	0.474053	0.519321	0.5588	0.631058	0.664264
49.8818	0.097301	0.075721	0.076204	0.085246	0.079973	0.081514	0.06824	0.072539	0.070229	0.06027	0.079494	0.066062		49.8818	0.147301	0.175721	0.226204	0.285246	0.329973	0.381514	0.41824	0.472539	0.520229	0.56027	0.629494	0.666062
49.9584	0.098235	0.076171	0.079293	0.08494	0.080701	0.081364	0.068966	0.071346	0.071399	0.060909	0.076795	0.067822		49.9584	0.148235	0.176171	0.229293	0.28494	0.330701	0.381364	0.418966	0.471346	0.521399	0.560909	0.626795	0.667822
50.035	0.097679	0.077382	0.082063	0.085069	0.081575	0.081196	0.069142	0.070453	0.072432	0.061009	0.074496	0.069165		50.035	0.147679	0.177382	0.232063	0.285069	0.331575	0.381196	0.419142	0.470453	0.522432	0.561009	0.624496	0.669165
50.1115	0.097037	0.078885	0.083622	0.086117	0.082265	0.08096	0.068632	0.069776	0.073194	0.060935	0.073753	0.069803		50.1115	0.147037	0.178885	0.233622	0.286117	0.332265	0.38096	0.418632	0.469776	0.523194	0.560935	0.623753	0.669803
50.1881	0.097439	0.080212	0.083873	0.087827	0.083016	0.08059	0.067726	0.069272	0.073767	0.060584	0.074562	0.06982		50.1881	0.147439	0.180212	0.233873	0.287827	0.333016	0.38059	0.417726	0.469272	0.523767	0.560584	0.624562	0.66982
50.2647	0.098424	0.0814	0.083539	0.089397	0.084179	0.079996	0.067039	0.068716	0.074069	0.059664	0.075999	0.069372		50.2647	0.148424	0.1814	0.233539	0.289397	0.334179	0.379996	0.417039	0.468716	0.524069	0.559664	0.625999	0.669372
50.3413	0.098711	0.082538	0.083419	0.090007	0.085596	0.079167	0.067044	0.067669	0.073709	0.058352	0.077074	0.068399		50.3413	0.148711	0.182538	0.233419	0.290007	0.335596	0.379167	0.417044	0.467669	0.523709	0.558352	0.627074	0.668399
50.4178	0.098135	0.083146	0.08373	0.089367	0.086706	0.078442	0.067759	0.065913	0.072365	0.057326	0.077356	0.066962		50.4178	0.148135	0.183146	0.23373	0.289367	0.336706	0.378442	0.417759	0.465913	0.522365	0.557326	0.627356	0.666962
50.4944	0.098042	0.082358	0.08407	0.088019	0.087149	0.078304	0.068836	0.063857	0.070203	0.057101	0.077042	0.065665		50.4944	0.148042	0.182358	0.23407	0.288019	0.337149	0.378304	0.418836	0.463857	0.520203	0.557101	0.627042	0.665665
50.571	0.099389	0.079807	0.08383	0.08702	0.08702	0.078618	0.069869	0.062287	0.067776	0.057589	0.076639	0.06523		50.571	0.149389	0.179807	0.23383	0.28702	0.33702	0.378618	0.419869	0.462287	0.517776	0.557589	0.626639	0.66523
50.6476	0.101026	0.076232	0.082633	0.087106	0.086518	0.078465	0.070695	0.061679	0.065561	0.058427	0.076496	0.065524		50.6476	0.151026	0.176232	0.232633	0.287106	0.336518	0.378465	0.420695	0.461679	0.515561	0.558427	0.626496	0.665524
50.7241	0.100694	0.073088	0.080637	0.088135	0.085644	0.077167	0.071508	0.061888	0.063756	0.059495	0.076451	0.065471		50.7241	0.150694	0.173088	0.230637	0.288135	0.335644	0.377167	0.421508	0.461888	0.513756	0.559495	0.626451	0.665471
50.8007	0.097772	0.071487	0.078568	0.089432	0.084362	0.075238	0.072648	0.062494	0.062523	0.060783	0.075957	0.064278		50.8007	0.147772	0.171487	0.228568	0.289432	0.334362	0.375238	0.422648	0.462494	0.512523	0.560783	0.625957	0.664278
50.8773	0.094315	0.071454	0.077338	0.090493	0.082879	0.073848	0.074137	0.063226	0.062169	0.06184	0.074716	0.062481		50.8773	0.144315	0.171454	0.227338	0.290493	0.332879	0.373848	0.424137	0.463226	0.512169	0.56184	0.624716	0.662481
50.9539	0.092908	0.072109	0.077373	0.091096	0.081521	0.073429	0.075433	0.063932	0.062886	0.061796	0.073133	0.061376		50.9539	0.142908	0.172109	0.227373	0.291096	0.331521	0.373429	0.425433	0.463932	0.512886	0.561796	0.623133	0.661376
51.0304	0.093805	0.072498	0.078206	0.090865	0.080368	0.073285	0.075776	0.064341	0.064386	0.060222	0.071861	0.061538		51.0304	0.143805	0.172498	0.228206	0.290865	0.330368	0.373285	0.425776	0.464341	0.514386	0.560222	0.621861	0.661538
51.107	0.094771	0.072226	0.078794	0.089244	0.079209	0.072613	0.07485	0.064114	0.065991	0.05785	0.070856	0.062285		51.107	0.144771	0.172226	0.228794	0.289244	0.329209	0.372613	0.42485	0.464114	0.515991	0.55785	0.620856	0.662285
51.1836	0.093663	0.071448	0.078369	0.086169	0.077984	0.071423	0.073096	0.063158	0.067117	0.056156	0.069258	0.062527		51.1836	0.143663	0.171448	0.228369	0.286169	0.327984	0.371423	0.423096	0.463158	0.517117	0.556156	0.619258	0.662527
51.2602	0.090602	0.070418	0.07703	0.082504	0.077149	0.070282	0.071404	0.06174	0.067595	0.056098	0.066503	0.061703		51.2602	0.140602	0.170418	0.22703	0.282504	0.327149	0.370282	0.421404	0.46174	0.517595	0.556098	0.616503	0.661703
51.3367	0.087476	0.069127	0.075494	0.079468	0.077363	0.069568	0.070551	0.060224	0.067596	0.057326	0.063372	0.059872		51.3367	0.137476	0.169127	0.225494	0.279468	0.327363	0.369568	0.420551	0.460224	0.517596	0.557326	0.613372	0.659872
51.4133	0.085907	0.067314	0.074286	0.077621	0.078673	0.06933	0.070804	0.058808	0.067404	0.05862	0.061483	0.057429		51.4133	0.135907	0.167314	0.224286	0.277621	0.328673	0.36933	0.420804	0.458808	0.517404	0.55862	0.611483	0.657429
51.4899	0.08611	0.064875	0.073249	0.07658	0.080076	0.069629	0.071782	0.057567	0.067264	0.058989	0.061654	0.055023		51.4899	0.13611	0.164875	0.223249	0.27658	0.330076	0.369629	0.421782	0.457567	0.517264	0.558989	0.611654	0.655023
51.5665	0.087221	0.062313	0.071896	0.075677	0.080131	0.070522	0.072639	0.056667	0.067252	0.058317	0.063075	0.053367		51.5665	0.137221	0.162313	0.221896	0.275677	0.330131	0.370522	0.422639	0.456667	0.517252	0.558317	0.613075	0.653367
51.643	0.087942	0.060605	0.070119	0.074707	0.078204	0.071603	0.072639	0.056374	0.067211	0.057137	0.06425	0.052688		51.643	0.137942	0.160605	0.220119	0.274707	0.328204	0.371603	0.422639	0.456374	0.517211	0.557137	0.61425	0.652688
51.7196	0.086965	0.060325	0.068326	0.074006	0.075059	0.071904	0.071803	0.056792	0.066917	0.056016	0.064442	0.052508		51.7196	0.136965	0.160325	0.218326	0.274006	0.325059	0.371904	0.421803	0.456792	0.516917	0.556016	0.614442	0.652508
51.7962	0.083722	0.060902	0.066856	0.073941	0.072106	0.070592	0.070921	0.057635	0.06639	0.055204	0.063913	0.05226		51.7962	0.133722	0.160902	0.216856	0.273941	0.322106	0.370592	0.420921	0.457635	0.51639	0.555204	0.613913	0.65226
51.8728	0.079204	0.061118	0.065568	0.074442	0.070071	0.067846	0.070676	0.058321	0.065908	0.054717	0.06309	0.05196		51.8728	0.129204	0.161118	0.215568	0.274442	0.320071	0.367846	0.420676	0.458321	0.515908	0.554717	0.61309	0.65196
51.9493	0.075506	0.060477	0.064314	0.075011	0.068595	0.064862	0.07076	0.058344	0.065581	0.054539	0.062077	0.051947		51.9493	0.125506	0.160477	0.214314	0.275011	0.318595	0.364862	0.42076	0.458344	0.515581	0.554539	0.612077	0.651947
52.0259	0.073962	0.059731	0.06364	0.075122	0.067119	0.062764	0.070127	0.05756	0.065058	0.054659	0.061066	0.05219		52.0259	0.123962	0.159731	0.21364	0.275122	0.317119	0.362764	0.420127	0.45756	0.515058	0.554659	0.611066	0.65219
52.1025	0.07396	0.059818	0.064408	0.074599	0.065803	0.06148	0.068257	0.056207	0.063872	0.054965	0.060616	0.052344		52.1025	0.12396	0.159818	0.214408	0.274599	0.315803	0.36148	0.418257	0.456207	0.513872	0.554965	0.610616	0.652344
52.1791	0.073996	0.060602	0.066433	0.073651	0.065281	0.059938	0.065966	0.054726	0.062043	0.055201	0.061039	0.052471		52.1791	0.123996	0.160602	0.216433	0.273651	0.315281	0.359938	0.415966	0.454726	0.512043	0.555201	0.611039	0.652471
52.2556	0.073574	0.06109	0.067938	0.072679	0.065762	0.057525	0.064676	0.053617	0.060122	0.055112	0.061737	0.053089		52.2556	0.123574	0.16109	0.217938	0.272679	0.315762	0.357525	0.414676	0.453617	0.510122	0.555112	0.611737	0.653089
52.3322	0.073379	0.060717	0.067097	0.072121	0.066868	0.055072	0.064896	0.053308	0.058566	0.054648	0.061643	0.054253		52.3322	0.123379	0.160717	0.217097	0.272121	0.316868	0.355072	0.414896	0.453308	0.508566	0.554648	0.611643	0.654253
52.4088	0.073745	0.05991	0.064219	0.072278	0.068328	0.053991	0.065653	0.053923	0.057265	0.05401	0.060391	0.055027		52.4088	0.123745	0.15991	0.214219	0.272278	0.318328	0.353991	0.415653	0.453923	0.507265	0.55401	0.610391	0.655027
52.4854	0.073882	0.059389	0.061823	0.072984	0.070231	0.054544	0.0655	0.055061	0.055867	0.053499	0.058704	0.054323		52.4854	0.123882	0.159389	0.211823	0.272984	0.320231	0.354544	0.4155	0.455061	0.505867	0.553499	0.608704	0.654323
52.5619	0.073051	0.059326	0.062095	0.07339	0.072255	0.055485	0.063898	0.055957	0.054434	0.053261	0.05752	0.0521		52.5619	0.123051	0.159326	0.212095	0.27339	0.322255	0.355485	0.413898	0.455957	0.504434	0.553261	0.60752	0.6521
52.6385	0.071829	0.059294	0.064588	0.072448	0.07319	0.055546	0.061497	0.056065	0.053535	0.053125	0.056994	0.049398		52.6385	0.121829	0.159294	0.214588	0.272448	0.32319	0.355546	0.411497	0.456065	0.503535	0.553125	0.606994	0.649398
52.7151	0.071497	0.058737	0.066849	0.069902	0.071944	0.054788	0.059263	0.055514	0.053615	0.052667	0.056575	0.047253		52.7151	0.121497	0.158737	0.216849	0.269902	0.321944	0.354788	0.409263	0.455514	0.503615	0.552667	0.606575	0.647253
52.7917	0.072369	0.057398	0.067071	0.066635	0.068918	0.054107	0.057635	0.054813	0.054411	0.051573	0.055812	0.045872		52.7917	0.122369	0.157398	0.217071	0.266635	0.318918	0.354107	0.407635	0.454813	0.504411	0.551573	0.605812	0.645872
52.8682	0.073318	0.055614	0.065462	0.063783	0.065726	0.053781	0.056481	0.054059	0.055102	0.050049	0.054788	0.044871		52.8682	0.123318	0.155614	0.215462	0.263783	0.315726	0.353781	0.406481	0.454059	0.505102	0.550049	0.604788	0.644871
52.9448	0.073011	0.05421	0.063048	0.061696	0.063418	0.053102	0.055499	0.052617	0.055008	0.048818	0.053848	0.044021		52.9448	0.123011	0.15421	0.213048	0.261696	0.313418	0.353102	0.405499	0.452617	0.505008	0.548818	0.603848	0.644021
53.0214	0.07117	0.053705	0.060126	0.060064	0.061613	0.051462	0.054411	0.049765	0.054082	0.048502	0.053236	0.043624		53.0214	0.12117	0.153705	0.210126	0.260064	0.311613	0.351462	0.404411	0.449765	0.504082	0.548502	0.603236	0.643624
53.098	0.068474	0.053533	0.056613	0.058814	0.059643	0.049359	0.052953	0.045673	0.052767	0.04894	0.053096	0.044203		53.098	0.118474	0.153533	0.206613	0.258814	0.309643	0.349359	0.402953	0.445673	0.502767	0.54894	0.603096	0.644203
53.1745	0.065623	0.052521	0.053319	0.058215	0.057863	0.048086	0.051061	0.041599	0.051465	0.049298	0.053541	0.045803		53.1745	0.115623	0.152521	0.203319	0.258215	0.307863	0.348086	0.401061	0.441599	0.501465	0.549298	0.603541	0.645803
53.2511	0.06285	0.050417	0.051693	0.058025	0.057072	0.048504	0.049166	0.039017	0.050185	0.04898	0.0545	0.04751		53.2511	0.11285	0.150417	0.201693	0.258025	0.307072	0.348504	0.399166	0.439017	0.500185	0.54898	0.6045	0.64751
53.3277	0.060198	0.048481	0.052003	0.057268	0.057008	0.050127	0.048071	0.038527	0.048682	0.048273	0.055595	0.047843		53.3277	0.110198	0.148481	0.202003	0.257268	0.307008	0.350127	0.398071	0.438527	0.498682	0.548273	0.605595	0.647843
53.4043	0.057903	0.04811	0.052603	0.055418	0.056344	0.0513	0.048305	0.039514	0.046866	0.047851	0.056342	0.045964		53.4043	0.107903	0.14811	0.202603	0.255418	0.306344	0.3513	0.398305	0.439514	0.496866	0.547851	0.606342	0.645964
53.4808	0.056286	0.049196	0.051612	0.053422	0.054377	0.050512	0.049572	0.040729	0.045041	0.047766	0.056503	0.042576		53.4808	0.106286	0.149196	0.201612	0.253422	0.304377	0.350512	0.399572	0.440729	0.495041	0.547766	0.606503	0.642576
53.5574	0.055346	0.050345	0.049015	0.052899	0.05201	0.047878	0.050894	0.041181	0.043739	0.047251	0.056141	0.039393		53.5574	0.105346	0.150345	0.199015	0.252899	0.30201	0.347878	0.400894	0.441181	0.493739	0.547251	0.606141	0.639393
53.634	0.054693	0.050446	0.046515	0.054333	0.050663	0.045313	0.051366	0.040646	0.043296	0.045645	0.055376	0.037584		53.634	0.104693	0.150446	0.196515	0.254333	0.300663	0.345313	0.401366	0.440646	0.493296	0.545645	0.605376	0.637584
53.7106	0.054015	0.049418	0.045466	0.056512	0.050677	0.044795	0.050832	0.039569	0.043542	0.04322	0.05425	0.036909		53.7106	0.104015	0.149418	0.195466	0.256512	0.300677	0.344795	0.400832	0.439569	0.493542	0.54322	0.60425	0.636909
53.7871	0.053508	0.047529	0.045553	0.057786	0.051223	0.046313	0.049932	0.03857	0.043857	0.040898	0.052872	0.036459		53.7871	0.103508	0.147529	0.195553	0.257786	0.301223	0.346313	0.399932	0.43857	0.493857	0.540898	0.602872	0.636459
53.8637	0.053677	0.044852	0.045577	0.057476	0.051458	0.047837	0.049527	0.038009	0.043549	0.039325	0.051519	0.035941		53.8637	0.103677	0.144852	0.195577	0.257476	0.301458	0.347837	0.399527	0.438009	0.493549	0.539325	0.601519	0.635941
53.9403	0.054723	0.041753	0.04496	0.05603	0.051234	0.047463	0.04998	0.037871	0.042272	0.038483	0.050447	0.035928		53.9403	0.104723	0.141753	0.19496	0.25603	0.301234	0.347463	0.39998	0.437871	0.492272	0.538483	0.600447	0.635928
54.0169	0.056303	0.039348	0.044118	0.054274	0.050807	0.045216	0.050862	0.037928	0.040255	0.038129	0.049635	0.036935		54.0169	0.106303	0.139348	0.194118	0.254274	0.300807	0.345216	0.400862	0.437928	0.490255	0.538129	0.599635	0.636935
54.0934	0.057871	0.038753	0.04365	0.052764	0.050385	0.04255	0.051349	0.037947	0.03823	0.038262	0.048846	0.038636		54.0934	0.107871	0.138753	0.19365	0.252764	0.300385	0.34255	0.401349	0.437947	0.48823	0.538262	0.598846	0.638636
54.17	0.058944	0.039823	0.043661	0.05158	0.050019	0.040612	0.050925	0.037785	0.037098	0.039008	0.047956	0.040153		54.17	0.108944	0.139823	0.193661	0.25158	0.300019	0.340612	0.400925	0.437785	0.487098	0.539008	0.597956	0.640153
54.2466	0.058979	0.041002	0.043928	0.050462	0.049575	0.039577	0.04973	0.037437	0.037461	0.040203	0.047111	0.0409		54.2466	0.108979	0.141002	0.193928	0.250462	0.299575	0.339577	0.39973	0.437437	0.487461	0.540203	0.597111	0.6409
54.3231	0.057514	0.040617	0.044395	0.049269	0.048721	0.03934	0.048265	0.037066	0.039253	0.041257	0.046545	0.040922		54.3231	0.107514	0.140617	0.194395	0.249269	0.298721	0.33934	0.398265	0.437066	0.489253	0.541257	0.596545	0.640922
54.3997	0.054895	0.038395	0.045265	0.048382	0.047281	0.039925	0.046909	0.036927	0.041741	0.041511	0.046378	0.040497		54.3997	0.104895	0.138395	0.195265	0.248382	0.297281	0.339925	0.396909	0.436927	0.491741	0.541511	0.596378	0.640497
54.4763	0.052575	0.035717	0.046648	0.048342	0.045715	0.040956	0.045822	0.03716	0.043958	0.04079	0.046647	0.039694		54.4763	0.102575	0.135717	0.196648	0.248342	0.295715	0.340956	0.395822	0.43716	0.493958	0.54079	0.596647	0.639694
54.5529	0.052027	0.03433	0.048307	0.048943	0.044941	0.041442	0.045141	0.037675	0.045284	0.039683	0.047332	0.038468		54.5529	0.102027	0.13433	0.198307	0.248943	0.294941	0.341442	0.395141	0.437675	0.495284	0.539683	0.597332	0.638468
54.6294	0.053219	0.03465	0.049842	0.049126	0.045446	0.040736	0.044989	0.038284	0.045728	0.039252	0.048132	0.037037		54.6294	0.103219	0.13465	0.199842	0.249126	0.295446	0.340736	0.394989	0.438284	0.495728	0.539252	0.598132	0.637037
54.706	0.054667	0.035385	0.051037	0.048231	0.046715	0.039449	0.045188	0.038864	0.045716	0.040238	0.048353	0.035871		54.706	0.104667	0.135385	0.201037	0.248231	0.296715	0.339449	0.395188	0.438864	0.495716	0.540238	0.598353	0.635871
54.7826	0.055195	0.034982	0.051828	0.047083	0.047637	0.038847	0.045205	0.039255	0.045667	0.042449	0.047423	0.03523		54.7826	0.105195	0.134982	0.201828	0.247083	0.297637	0.338847	0.395205	0.439255	0.495667	0.542449	0.597423	0.63523
54.8592	0.05519	0.033332	0.051939	0.047201	0.047364	0.039344	0.044636	0.039065	0.045736	0.044963	0.045642	0.034891		54.8592	0.10519	0.133332	0.201939	0.247201	0.297364	0.339344	0.394636	0.439065	0.495736	0.544963	0.595642	0.634891
54.9357	0.055758	0.031689	0.05094	0.048888	0.04576	0.040062	0.043724	0.03787	0.045847	0.046963	0.04408	0.034518		54.9357	0.105758	0.131689	0.20094	0.248888	0.29576	0.340062	0.393724	0.43787	0.495847	0.546963	0.59408	0.634518
55.0123	0.057033	0.030913	0.04893	0.050636	0.043317	0.039999	0.043187	0.035763	0.045803	0.048264	0.043426	0.034186		55.0123	0.107033	0.130913	0.19893	0.250636	0.293317	0.339999	0.393187	0.435763	0.495803	0.548264	0.593426	0.634186
55.0889	0.057904	0.03036	0.046941	0.050652	0.040907	0.039239	0.043423	0.033533	0.04536	0.049022	0.043173	0.034241		55.0889	0.107904	0.13036	0.196941	0.250652	0.290907	0.339239	0.393423	0.433533	0.49536	0.549022	0.593173	0.634241
55.1655	0.057418	0.028865	0.046075	0.048613	0.039404	0.038743	0.044	0.032021	0.044328	0.049167	0.042344	0.03462		55.1655	0.107418	0.128865	0.196075	0.248613	0.289404	0.338743	0.394	0.432021	0.494328	0.549167	0.592344	0.63462
55.242	0.055998	0.026383	0.046189	0.045667	0.039239	0.039152	0.044075	0.031311	0.042744	0.048365	0.040895	0.034644		55.242	0.105998	0.126383	0.196189	0.245667	0.289239	0.339152	0.394075	0.431311	0.492744	0.548365	0.590895	0.634644
55.3186	0.05501	0.024008	0.045919	0.043062	0.040202	0.040134	0.043249	0.0308	0.040952	0.046423	0.039851	0.033708		55.3186	0.10501	0.124008	0.195919	0.243062	0.290202	0.340134	0.393249	0.4308	0.490952	0.546423	0.589851	0.633708
55.3952	0.055294	0.022448	0.044294	0.041132	0.041704	0.040835	0.041894	0.03009	0.039421	0.043526	0.03991	0.031983		55.3952	0.105294	0.122448	0.194294	0.241132	0.291704	0.340835	0.391894	0.43009	0.489421	0.543526	0.58991	0.631983
55.4718	0.056269	0.021155	0.04189	0.039489	0.043133	0.040675	0.040617	0.029516	0.038418	0.040138	0.040445	0.030152		55.4718	0.106269	0.121155	0.19189	0.239489	0.293133	0.340675	0.390617	0.429516	0.488418	0.540138	0.590445	0.630152
55.5483	0.056442	0.019285	0.039985	0.037804	0.044003	0.039595	0.039595	0.029607	0.037865	0.036891	0.040341	0.028609		55.5483	0.106442	0.119285	0.189985	0.237804	0.294003	0.339595	0.389595	0.429607	0.487865	0.536891	0.590341	0.628609
55.6249	0.054767	0.017029	0.038929	0.036327	0.04412	0.03777	0.038584	0.03027	0.037487	0.034533	0.039499	0.027324		55.6249	0.104767	0.117029	0.188929	0.236327	0.29412	0.33777	0.388584	0.43027	0.487487	0.534533	0.589499	0.627324
55.7015	0.051563	0.01544	0.037969	0.035752	0.043826	0.035395	0.037506	0.030826	0.037036	0.033601	0.038936	0.026453		55.7015	0.101563	0.11544	0.187969	0.235752	0.293826	0.335395	0.387506	0.430826	0.487036	0.533601	0.588936	0.626453
55.7781	0.04817	0.015036	0.036569	0.036514	0.043755	0.032844	0.036757	0.030803	0.036333	0.033921	0.039414	0.026453		55.7781	0.09817	0.115036	0.186569	0.236514	0.293755	0.332844	0.386757	0.430803	0.486333	0.533921	0.589414	0.626453
55.8546	0.045781	0.015179	0.035111	0.038077	0.04399	0.03086	0.03678	0.030352	0.035128	0.034659	0.040428	0.027196		55.8546	0.095781	0.115179	0.185111	0.238077	0.29399	0.33086	0.38678	0.430352	0.485128	0.534659	0.590428	0.627196
55.9312	0.044679	0.015168	0.034064	0.03908	0.043683	0.030203	0.037424	0.029792	0.033115	0.03511	0.040653	0.027417		55.9312	0.094679	0.115168	0.184064	0.23908	0.293683	0.330203	0.387424	0.429792	0.483115	0.53511	0.590653	0.627417
56.0078	0.044499	0.015555	0.033098	0.038548	0.04204	0.030837	0.037925	0.029059	0.030246	0.035326	0.039057	0.025849		56.0078	0.094499	0.115555	0.183098	0.238548	0.29204	0.330837	0.387925	0.429059	0.480246	0.535326	0.589057	0.625849
56.0844	0.044859	0.017654	0.031607	0.036981	0.039569	0.031541	0.037552	0.027885	0.027061	0.035664	0.03555	0.023004		56.0844	0.094859	0.117654	0.181607	0.236981	0.289569	0.331541	0.387552	0.427885	0.477061	0.535664	0.58555	0.623004
56.1609	0.045454	0.021534	0.029808	0.035989	0.037713	0.030753	0.036202	0.026386	0.024565	0.035832	0.031063	0.021183		56.1609	0.095454	0.121534	0.179808	0.235989	0.287713	0.330753	0.386202	0.426386	0.474565	0.535832	0.581063	0.621183
56.2375	0.045815	0.025117	0.028734	0.036705	0.037093	0.028135	0.034403	0.025152	0.023532	0.034876	0.027258	0.022194		56.2375	0.095815	0.125117	0.178734	0.236705	0.287093	0.328135	0.384403	0.425152	0.473532	0.534876	0.577258	0.622194
56.3141	0.045486	0.025914	0.029057	0.038697	0.036727	0.025176	0.032909	0.024676	0.023865	0.032397	0.025663	0.025337		56.3141	0.095486	0.125914	0.179057	0.238697	0.286727	0.325176	0.382909	0.424676	0.473865	0.532397	0.575663	0.625337
56.3907	0.044499	0.023568	0.030308	0.040415	0.035373	0.023883	0.032321	0.024804	0.024682	0.029427	0.026498	0.028103		56.3907	0.094499	0.123568	0.180308	0.240415	0.285373	0.323883	0.382321	0.424804	0.474682	0.529427	0.576498	0.628103
56.4672	0.043322	0.020127	0.031354	0.040455	0.033173	0.024755	0.032826	0.02483	0.025135	0.027598	0.028442	0.028776		56.4672	0.093322	0.120127	0.181354	0.240455	0.283173	0.324755	0.382826	0.42483	0.475135	0.527598	0.578442	0.628776
56.5438	0.042179	0.017815	0.031381	0.038359	0.031378	0.026303	0.034022	0.024067	0.025086	0.027368	0.029935	0.027808		56.5438	0.092179	0.117815	0.181381	0.238359	0.281378	0.326303	0.384022	0.424067	0.475086	0.527368	0.579935	0.627808
56.6204	0.040751	0.017217	0.030341	0.034664	0.030708	0.026691	0.035037	0.022365	0.024933	0.027438	0.030616	0.02659		56.6204	0.090751	0.117217	0.180341	0.234664	0.280708	0.326691	0.385037	0.422365	0.474933	0.527438	0.580616	0.62659
56.697	0.038778	0.017784	0.028701	0.030669	0.030628	0.025613	0.03513	0.020222	0.024883	0.02618	0.031115	0.025552		56.697	0.088778	0.117784	0.178701	0.230669	0.280628	0.325613	0.38513	0.420222	0.474883	0.52618	0.581115	0.625552
56.7735	0.036683	0.019082	0.026987	0.027981	0.030238	0.024322	0.034292	0.018479	0.024568	0.023442	0.031655	0.023998		56.7735	0.086683	0.119082	0.176987	0.227981	0.280238	0.324322	0.384292	0.418479	0.474568	0.523442	0.581655	0.623998
56.8501	0.03523	0.020664	0.025464	0.027656	0.029325	0.024049	0.033141	0.017755	0.023461	0.020628	0.031593	0.02146		56.8501	0.08523	0.120664	0.175464	0.227656	0.279325	0.324049	0.383141	0.417755	0.473461	0.520628	0.581593	0.62146
56.9267	0.034655	0.02131	0.024109	0.029326	0.028348	0.0248	0.032139	0.018013	0.021541	0.019053	0.03056	0.018443		56.9267	0.084655	0.12131	0.174109	0.229326	0.278348	0.3248	0.382139	0.418013	0.471541	0.519053	0.58056	0.618443
57.0033	0.034439	0.019798	0.022827	0.031299	0.027837	0.025709	0.031142	0.018642	0.019412	0.018596	0.02931	0.015725		57.0033	0.084439	0.119798	0.172827	0.231299	0.277837	0.325709	0.381142	0.418642	0.469412	0.518596	0.57931	0.615725
57.0798	0.03396	0.016731	0.021648	0.031849	0.028045	0.026108	0.029866	0.019003	0.017782	0.018152	0.028813	0.013547		57.0798	0.08396	0.116731	0.171648	0.231849	0.278045	0.326108	0.379866	0.419003	0.467782	0.518152	0.578813	0.613547
57.1564	0.033043	0.014654	0.020626	0.030566	0.028822	0.025955	0.028588	0.018893	0.016923	0.017134	0.028846	0.011888		57.1564	0.083043	0.114654	0.170626	0.230566	0.278822	0.325955	0.378588	0.418893	0.466923	0.517134	0.578846	0.611888
57.233	0.031802	0.015696	0.019591	0.028519	0.029508	0.025482	0.028008	0.018488	0.016648	0.016189	0.028195	0.011115		57.233	0.081802	0.115696	0.169591	0.228519	0.279508	0.325482	0.378008	0.418488	0.466648	0.516189	0.578195	0.611115
57.3096	0.030256	0.019484	0.018266	0.027135	0.029221	0.024834	0.028375	0.017971	0.016686	0.016421	0.0263	0.011731		57.3096	0.080256	0.119484	0.168266	0.227135	0.279221	0.324834	0.378375	0.417971	0.466686	0.516421	0.5763	0.611731
57.3861	0.028391	0.023695	0.016788	0.026899	0.027663	0.024076	0.029053	0.017359	0.016928	0.018202	0.024108	0.013506		57.3861	0.078391	0.123695	0.166788	0.226899	0.277663	0.324076	0.379053	0.417359	0.466928	0.518202	0.574108	0.613506
57.4627	0.026476	0.026175	0.015901	0.027013	0.025621	0.023253	0.0291	0.016657	0.017285	0.020866	0.023022	0.015431		57.4627	0.076476	0.126175	0.165901	0.227013	0.275621	0.323253	0.3791	0.416657	0.467285	0.520866	0.573022	0.615431
57.5393	0.024982	0.026087	0.016254	0.026236	0.024324	0.022307	0.028117	0.01603	0.017459	0.023353	0.023403	0.016772		57.5393	0.074982	0.126087	0.166254	0.226236	0.274324	0.322307	0.378117	0.41603	0.467459	0.523353	0.573403	0.616772
57.6159	0.024086	0.023742	0.017434	0.024177	0.024255	0.021108	0.026436	0.015705	0.017083	0.024935	0.0244	0.017787		57.6159	0.074086	0.123742	0.167434	0.224177	0.274255	0.321108	0.376436	0.415705	0.467083	0.524935	0.5744	0.617787
57.6924	0.023495	0.020395	0.01799	0.021888	0.024765	0.019686	0.024735	0.01573	0.016176	0.025428	0.025046	0.01907		57.6924	0.073495	0.120395	0.16799	0.221888	0.274765	0.319686	0.374735	0.41573	0.466176	0.525428	0.575046	0.61907
57.769	0.022953	0.018113	0.016779	0.021041	0.024844	0.018331	0.023689	0.01587	0.015299	0.024977	0.025164	0.020406		57.769	0.072953	0.118113	0.166779	0.221041	0.274844	0.318331	0.373689	0.41587	0.465299	0.524977	0.575164	0.620406
57.8456	0.022756	0.01862	0.014325	0.022278	0.024069	0.017332	0.023764	0.015796	0.015037	0.023783	0.025284	0.020767		57.8456	0.072756	0.11862	0.164325	0.222278	0.274069	0.317332	0.373764	0.415796	0.465037	0.523783	0.575284	0.620767
57.9222	0.023433	0.021486	0.012577	0.024392	0.022785	0.016678	0.024879	0.015434	0.015295	0.021998	0.025961	0.019517		57.9222	0.073433	0.121486	0.162577	0.224392	0.272785	0.316678	0.374879	0.415434	0.465295	0.521998	0.575961	0.619517
57.9987	0.024889	0.023899	0.013059	0.025399	0.021632	0.016138	0.0262	0.015133	0.015324	0.019826	0.027222	0.017302		57.9987	0.074889	0.123899	0.163059	0.225399	0.271632	0.316138	0.3762	0.415133	0.465324	0.519826	0.577222	0.617302
58.0753	0.026255	0.023041	0.015266	0.024489	0.021028	0.015622	0.026668	0.015336	0.014568	0.017747	0.028466	0.015531		58.0753	0.076255	0.123041	0.165266	0.224489	0.271028	0.315622	0.376668	0.415336	0.464568	0.517747	0.578466	0.615531
58.1519	0.026901	0.018861	0.017103	0.022679	0.02096	0.015314	0.026012	0.015976	0.013387	0.016533	0.02883	0.015134		58.1519	0.076901	0.118861	0.167103	0.222679	0.27096	0.315314	0.376012	0.415976	0.463387	0.516533	0.57883	0.615134
58.2285	0.027346	0.014157	0.017002	0.021404	0.021107	0.015418	0.025057	0.016333	0.012767	0.016773	0.027835	0.015927		58.2285	0.077346	0.114157	0.167002	0.221404	0.271107	0.315418	0.375057	0.416333	0.462767	0.516773	0.577835	0.615927
58.305	0.028628	0.0117	0.015489	0.020847	0.021174	0.015845	0.024803	0.015771	0.013327	0.018227	0.025748	0.017047		58.305	0.078628	0.1117	0.165489	0.220847	0.271174	0.315845	0.374803	0.415771	0.463327	0.518227	0.575748	0.617047
58.3816	0.030756	0.011522	0.014543	0.020109	0.021119	0.016231	0.025321	0.014598	0.014736	0.019781	0.023242	0.017731		58.3816	0.080756	0.111522	0.164543	0.220109	0.271119	0.316231	0.375321	0.414598	0.464736	0.519781	0.573242	0.617731
58.4582	0.032338	0.011333	0.015531	0.01885	0.021019	0.016261	0.025793	0.01389	0.016064	0.020347	0.020702	0.017737		58.4582	0.082338	0.111333	0.165531	0.21885	0.271019	0.316261	0.375793	0.41389	0.466064	0.520347	0.570702	0.617737
58.5348	0.032068	0.009528	0.017973	0.018075	0.020772	0.015972	0.025549	0.014266	0.016603	0.019869	0.018089	0.017271		58.5348	0.082068	0.109528	0.167973	0.218075	0.270772	0.315972	0.375549	0.414266	0.466603	0.519869	0.568089	0.617271
58.6113	0.030231	0.007243	0.020275	0.01891	0.020181	0.015815	0.024724	0.015097	0.016369	0.019286	0.015627	0.016693		58.6113	0.080231	0.107243	0.170275	0.21891	0.270181	0.315815	0.374724	0.415097	0.466369	0.519286	0.565627	0.616693
58.6879	0.028345	0.007002	0.021374	0.020999	0.01939	0.016367	0.02386	0.015263	0.016003	0.019365	0.014372	0.016211		58.6879	0.078345	0.107002	0.171374	0.220999	0.26939	0.316367	0.37386	0.415263	0.466003	0.519365	0.564372	0.616211
58.7645	0.027538	0.00957	0.02148	0.022728	0.018938	0.017846	0.023181	0.0145	0.016206	0.019745	0.015603	0.015759		58.7645	0.077538	0.10957	0.17148	0.222728	0.268938	0.317846	0.373181	0.4145	0.466206	0.519745	0.565603	0.615759
58.8411	0.027753	0.012841	0.021384	0.023028	0.019112	0.019828	0.022464	0.013572	0.017086	0.019328	0.019445	0.015185		58.8411	0.077753	0.112841	0.171384	0.223028	0.269112	0.319828	0.372464	0.413572	0.467086	0.519328	0.569445	0.615185
58.9176	0.028345	0.014058	0.02139	0.022482	0.019444	0.021554	0.02145	0.013093	0.017955	0.017595	0.024278	0.014576		58.9176	0.078345	0.114058	0.17139	0.222482	0.269444	0.321554	0.37145	0.413093	0.467955	0.517595	0.574278	0.614576
58.9942	0.02875	0.012593	0.021093	0.0224	0.019284	0.022642	0.020146	0.012676	0.017908	0.015304	0.027868	0.014333		58.9942	0.07875	0.112593	0.171093	0.2224	0.269284	0.322642	0.370146	0.412676	0.467908	0.515304	0.577868	0.614333
59.0708	0.02844	0.010113	0.020138	0.023183	0.018908	0.023426	0.018802	0.011593	0.01679	0.01381	0.029184	0.014821		59.0708	0.07844	0.110113	0.170138	0.223183	0.268908	0.323426	0.368802	0.411593	0.46679	0.51381	0.579184	0.614821
59.1474	0.026965	0.008556	0.018967	0.024032	0.019582	0.024458	0.017816	0.009934	0.015478	0.013854	0.029028	0.015981		59.1474	0.076965	0.108556	0.168967	0.224032	0.269582	0.324458	0.367816	0.409934	0.465478	0.513854	0.579028	0.615981
59.2239	0.024624	0.008749	0.018642	0.024136	0.02217	0.025713	0.017651	0.008621	0.015031	0.015098	0.028893	0.017323		59.2239	0.074624	0.108749	0.168642	0.224136	0.27217	0.325713	0.367651	0.408621	0.465031	0.515098	0.578893	0.617323
59.3005	0.022724	0.010744	0.019799	0.023583	0.025865	0.026506	0.018546	0.008306	0.0156	0.016608	0.029356	0.018277		59.3005	0.072724	0.110744	0.169799	0.223583	0.275865	0.326506	0.368546	0.408306	0.4656	0.516608	0.579356	0.618277
59.3771	0.022498	0.014331	0.02181	0.022895	0.028732	0.026232	0.020155	0.008703	0.016355	0.017552	0.029734	0.018568		59.3771	0.072498	0.114331	0.17181	0.222895	0.278732	0.326232	0.370155	0.408703	0.466355	0.517552	0.579734	0.618568
59.4537	0.023737	0.018691	0.023064	0.022103	0.02956	0.024994	0.021571	0.009134	0.016422	0.017601	0.029119	0.018353		59.4537	0.073737	0.118691	0.173064	0.222103	0.27956	0.324994	0.371571	0.409134	0.466422	0.517601	0.579119	0.618353
59.5302	0.024966	0.022285	0.022208	0.020869	0.028904	0.023387	0.021968	0.009375	0.015665	0.017088	0.027424	0.018112		59.5302	0.074966	0.122285	0.172208	0.220869	0.278904	0.323387	0.371968	0.409375	0.465665	0.517088	0.577424	0.618112
59.6068	0.025023	0.02393	0.019248	0.019427	0.028227	0.021852	0.02133	0.00971	0.014553	0.016918	0.025296	0.018291		59.6068	0.075023	0.12393	0.169248	0.219427	0.278227	0.321852	0.37133	0.40971	0.464553	0.516918	0.575296	0.618291
59.6834	0.024077	0.023849	0.015631	0.018752	0.02836	0.020452	0.02049	0.010375	0.013559	0.017969	0.023229	0.01885		59.6834	0.074077	0.123849	0.165631	0.218752	0.27836	0.320452	0.37049	0.410375	0.463559	0.517969	0.573229	0.61885
59.76	0.023044	0.023249	0.013299	0.019392	0.02905	0.01921	0.020355	0.011317	0.012934	0.020231	0.021109	0.019198		59.76	0.073044	0.123249	0.163299	0.219392	0.27905	0.31921	0.370355	0.411317	0.462934	0.520231	0.571109	0.619198
59.8365	0.022504	0.023036	0.013444	0.020538	0.029724	0.018422	0.021033	0.012407	0.012819	0.022625	0.01867	0.018768		59.8365	0.072504	0.123036	0.163444	0.220538	0.279724	0.318422	0.371033	0.412407	0.462819	0.522625	0.56867	0.618768
59.9131	0.022509	0.023367	0.015777	0.020868	0.030142	0.018516	0.021827	0.013573	0.01323	0.023938	0.016157	0.017672		59.9131	0.072509	0.123367	0.165777	0.220868	0.280142	0.318516	0.371827	0.413573	0.46323	0.523938	0.566157	0.617672
59.9897	0.023044	0.024142	0.018776	0.020229	0.030236	0.019646	0.022116	0.01463	0.013857	0.023892	0.014278	0.016588		59.9897	0.073044	0.124142	0.168776	0.220229	0.280236	0.319646	0.372116	0.41463	0.463857	0.523892	0.564278	0.616588
60.0663	0.024133	0.025224	0.020782	0.019877	0.029813	0.021398	0.02212	0.015224	0.01412	0.023091	0.013495	0.015933		60.0663	0.074133	0.125224	0.170782	0.219877	0.279813	0.321398	0.37212	0.415224	0.46412	0.523091	0.563495	0.615933
60.1428	0.025503	0.026083	0.021087	0.020869	0.028882	0.022851	0.022586	0.015115	0.01367	0.022016	0.013577	0.015423		60.1428	0.075503	0.126083	0.171087	0.220869	0.278882	0.322851	0.372586	0.415115	0.46367	0.522016	0.563577	0.615423
60.2194	0.026521	0.025869	0.020162	0.022809	0.028077	0.023175	0.023748	0.014444	0.012846	0.020488	0.013929	0.014555		60.2194	0.076521	0.125869	0.170162	0.222809	0.278077	0.323175	0.373748	0.414444	0.462846	0.520488	0.563929	0.614555
60.296	0.026669	0.024216	0.019016	0.024602	0.028236	0.022451	0.024926	0.013642	0.012559	0.01826	0.014241	0.013237		60.296	0.076669	0.124216	0.169016	0.224602	0.278236	0.322451	0.374926	0.413642	0.462559	0.51826	0.564241	0.613237
60.3726	0.025989	0.021691	0.018515	0.02593	0.029418	0.021824	0.025346	0.013111	0.013579	0.015772	0.014666	0.011629		60.3726	0.075989	0.121691	0.168515	0.22593	0.279418	0.321824	0.375346	0.413111	0.463579	0.515772	0.564666	0.611629
60.4491	0.02508	0.019251	0.019191	0.027218	0.030652	0.02239	0.025099	0.013043	0.015787	0.013931	0.015407	0.009661		60.4491	0.07508	0.119251	0.169191	0.227218	0.280652	0.32239	0.375099	0.413043	0.465787	0.513931	0.565407	0.609661
60.5257	0.02471	0.017527	0.021246	0.028361	0.030947	0.023795	0.024964	0.013414	0.018132	0.013212	0.016274	0.007249		60.5257	0.07471	0.117527	0.171246	0.228361	0.280947	0.323795	0.374964	0.413414	0.468132	0.513212	0.566274	0.607249
60.6023	0.025303	0.016809	0.024344	0.028508	0.030363	0.024383	0.025438	0.014063	0.019511	0.013281	0.016705	0.005023		60.6023	0.075303	0.116809	0.174344	0.228508	0.280363	0.324383	0.375438	0.414063	0.469511	0.513281	0.566705	0.605023
60.6789	0.026544	0.017363	0.027564	0.027534	0.029805	0.023083	0.026343	0.014843	0.019873	0.013535	0.01615	0.004188		60.6789	0.076544	0.117363	0.177564	0.227534	0.279805	0.323083	0.376343	0.414843	0.469873	0.513535	0.56615	0.604188
60.7554	0.027566	0.019375	0.029977	0.026949	0.029867	0.020859	0.02735	0.015792	0.020341	0.013803	0.014523	0.005272		60.7554	0.077566	0.119375	0.179977	0.226949	0.279867	0.320859	0.37735	0.415792	0.470341	0.513803	0.564523	0.605272
60.832	0.027824	0.02269	0.031339	0.028463	0.030304	0.019736	0.028332	0.017097	0.021999	0.01439	0.012468	0.007329		60.832	0.077824	0.12269	0.181339	0.228463	0.280304	0.319736	0.378332	0.417097	0.471999	0.51439	0.562468	0.607329
60.9086	0.027813	0.026868	0.032003	0.031745	0.030745	0.0205	0.028998	0.018791	0.024534	0.0156	0.011155	0.008874		60.9086	0.077813	0.126868	0.182003	0.231745	0.280745	0.3205	0.378998	0.418791	0.474534	0.5156	0.561155	0.608874
60.9852	0.028616	0.031362	0.03224	0.034407	0.031538	0.02197	0.028762	0.020529	0.02634	0.01735	0.011488	0.009518		60.9852	0.078616	0.131362	0.18224	0.234407	0.281538	0.32197	0.378762	0.420529	0.47634	0.51735	0.561488	0.609518
61.0617	0.030632	0.035394	0.032046	0.034495	0.033412	0.022697	0.027551	0.021815	0.02611	0.019258	0.013276	0.010199		61.0617	0.080632	0.135394	0.182046	0.234495	0.283412	0.322697	0.377551	0.421815	0.47611	0.519258	0.563276	0.610199
61.1383	0.03307	0.037874	0.031736	0.032592	0.03635	0.022794	0.026416	0.02246	0.024147	0.021044	0.01535	0.011743		61.1383	0.08307	0.137874	0.181736	0.232592	0.28635	0.322794	0.376416	0.42246	0.474147	0.521044	0.56535	0.611743
61.2149	0.034884	0.037977	0.032141	0.031097	0.039266	0.023579	0.026636	0.022703	0.021918	0.022763	0.016738	0.013674		61.2149	0.084884	0.137977	0.182141	0.231097	0.289266	0.323579	0.376636	0.422703	0.471918	0.522763	0.566738	0.613674
61.2915	0.035886	0.035978	0.033688	0.031584	0.041041	0.025758	0.028177	0.022885	0.020508	0.024592	0.01753	0.014794		61.2915	0.085886	0.135978	0.183688	0.231584	0.291041	0.325758	0.378177	0.422885	0.470508	0.524592	0.56753	0.614794
61.368	0.036631	0.033267	0.035507	0.033241	0.041679	0.028648	0.029691	0.023091	0.019813	0.026367	0.018286	0.014707		61.368	0.086631	0.133267	0.185507	0.233241	0.291679	0.328648	0.379691	0.423091	0.469813	0.526367	0.568286	0.614707
61.4446	0.03753	0.031374	0.036115	0.034003	0.042096	0.031263	0.030215	0.023132	0.019204	0.027486	0.01882	0.01432		61.4446	0.08753	0.131374	0.186115	0.234003	0.292096	0.331263	0.380215	0.423132	0.469204	0.527486	0.56882	0.61432
61.5212	0.038608	0.031023	0.035213	0.032982	0.042908	0.03351	0.030277	0.022782	0.018546	0.027447	0.01827	0.014745		61.5212	0.088608	0.131023	0.185213	0.232982	0.292908	0.33351	0.380277	0.422782	0.468546	0.527447	0.56827	0.614745
61.5978	0.039989	0.032043	0.034365	0.031521	0.04388	0.03589	0.030909	0.021974	0.018256	0.026432	0.016579	0.01599		61.5978	0.089989	0.132043	0.184365	0.231521	0.29388	0.33589	0.380909	0.421974	0.468256	0.526432	0.566579	0.61599
61.6743	0.041924	0.033794	0.035588	0.03174	0.044757	0.03832	0.032112	0.020856	0.018544	0.025211	0.015226	0.017078		61.6743	0.091924	0.133794	0.185588	0.23174	0.294757	0.33832	0.382112	0.420856	0.468544	0.525211	0.565226	0.617078
61.7509	0.044147	0.035496	0.039394	0.034197	0.04613	0.039869	0.03298	0.019701	0.019009	0.024511	0.015815	0.017397		61.7509	0.094147	0.135496	0.189394	0.234197	0.29613	0.339869	0.38298	0.419701	0.469009	0.524511	0.565815	0.617397
61.8275	0.045843	0.036488	0.044424	0.037274	0.048854	0.039817	0.033133	0.018704	0.019157	0.024688	0.018184	0.017594		61.8275	0.095843	0.136488	0.194424	0.237274	0.298854	0.339817	0.383133	0.418704	0.469157	0.524688	0.568184	0.617594
61.9041	0.046732	0.036628	0.048775	0.039004	0.052595	0.038643	0.033214	0.017858	0.0191	0.025937	0.020563	0.018813		61.9041	0.096732	0.136628	0.198775	0.239004	0.302595	0.338643	0.383214	0.417858	0.4691	0.525937	0.570563	0.618813
61.9806	0.047796	0.036553	0.051357	0.039224	0.05561	0.037661	0.033864	0.017119	0.019458	0.028362	0.021566	0.021199		61.9806	0.097796	0.136553	0.201357	0.239224	0.30561	0.337661	0.383864	0.417119	0.469458	0.528362	0.571566	0.621199
62.0572	0.050259	0.037298	0.052125	0.039637	0.056428	0.037804	0.034884	0.01672	0.02055	0.031579	0.02133	0.023631		62.0572	0.100259	0.137298	0.202125	0.239637	0.306428	0.337804	0.384884	0.41672	0.47055	0.531579	0.57133	0.623631
62.1338	0.053951	0.039503	0.051584	0.041875	0.055509	0.038967	0.0358	0.017199	0.021896	0.034616	0.020513	0.025166		62.1338	0.103951	0.139503	0.201584	0.241875	0.305509	0.338967	0.3858	0.417199	0.471896	0.534616	0.570513	0.625166
62.2104	0.057258	0.04295	0.050384	0.045912	0.054747	0.04042	0.036741	0.018955	0.022721	0.036698	0.019012	0.026333		62.2104	0.107258	0.14295	0.200384	0.245912	0.304747	0.34042	0.386741	0.418955	0.472721	0.536698	0.569012	0.626333
62.2869	0.058845	0.046808	0.049153	0.050412	0.055392	0.041501	0.038144	0.021804	0.022836	0.038053	0.016486	0.028398		62.2869	0.108845	0.146808	0.199153	0.250412	0.305392	0.341501	0.388144	0.421804	0.472836	0.538053	0.566486	0.628398
62.3635	0.058948	0.050285	0.048296	0.054113	0.056994	0.041817	0.039795	0.025045	0.022808	0.03944	0.01382	0.031409		62.3635	0.108948	0.150285	0.198296	0.254113	0.306994	0.341817	0.389795	0.425045	0.472808	0.53944	0.56382	0.631409
62.4401	0.058747	0.053172	0.047874	0.056569	0.058508	0.04118	0.040774	0.027929	0.023237	0.040842	0.013052	0.033699		62.4401	0.108747	0.153172	0.197874	0.256569	0.308508	0.34118	0.390774	0.427929	0.473237	0.540842	0.563052	0.633699
62.5166	0.058892	0.055918	0.047811	0.057915	0.059793	0.039802	0.040494	0.03003	0.024138	0.041124	0.015409	0.033746		62.5166	0.108892	0.155918	0.197811	0.257915	0.309793	0.339802	0.390494	0.43003	0.474138	0.541124	0.565409	0.633746
62.5932	0.059094	0.059074	0.048259	0.058537	0.061418	0.038534	0.039421	0.031273	0.025223	0.039354	0.019848	0.032101		62.5932	0.109094	0.159074	0.198259	0.258537	0.311418	0.338534	0.389421	0.431273	0.475223	0.539354	0.569848	0.632101
62.6698	0.058971	0.062458	0.049616	0.059045	0.063314	0.038454	0.038619	0.031831	0.02653	0.036136	0.023966	0.030841		62.6698	0.108971	0.162458	0.199616	0.259045	0.313314	0.338454	0.388619	0.431831	0.47653	0.536136	0.573966	0.630841
62.7464	0.058824	0.064937	0.052108	0.060063	0.064487	0.039933	0.03878	0.032038	0.028346	0.033198	0.026229	0.031171		62.7464	0.108824	0.164937	0.202108	0.260063	0.314487	0.339933	0.38878	0.432038	0.478346	0.533198	0.576229	0.631171
62.8229	0.059395	0.065358	0.055436	0.061686	0.064334	0.042191	0.039809	0.032298	0.030509	0.031736	0.026993	0.032196		62.8229	0.109395	0.165358	0.205436	0.261686	0.314334	0.342191	0.389809	0.432298	0.480509	0.531736	0.576993	0.632196
62.8995	0.061042	0.063748	0.058901	0.063275	0.063656	0.043966	0.0411	0.032954	0.032242	0.031536	0.027553	0.032258		62.8995	0.111042	0.163748	0.208901	0.263275	0.313656	0.343966	0.3911	0.432954	0.482242	0.531536	0.577553	0.632258
62.9761	0.063216	0.061341	0.061868	0.064014	0.06376	0.044643	0.042027	0.034157	0.032995	0.031685	0.028644	0.030947		62.9761	0.113216	0.161341	0.211868	0.264014	0.31376	0.344643	0.392027	0.434157	0.482995	0.531685	0.578644	0.630947
63.0527	0.064717	0.059368	0.064053	0.063691	0.06481	0.044694	0.042414	0.035722	0.033205	0.03168	0.029983	0.029268		63.0527	0.114717	0.159368	0.214053	0.263691	0.31481	0.344694	0.392414	0.435722	0.483205	0.53168	0.579983	0.629268
63.1292	0.0646	0.058242	0.065433	0.06281	0.06567	0.045095	0.042783	0.037064	0.033825	0.031628	0.030853	0.028144		63.1292	0.1146	0.158242	0.215433	0.26281	0.31567	0.345095	0.392783	0.437064	0.483825	0.531628	0.580853	0.628144
63.2058	0.063069	0.058111	0.066034	0.06201	0.065509	0.046383	0.044031	0.037485	0.035134	0.031731	0.030798	0.027477		63.2058	0.113069	0.158111	0.216034	0.26201	0.315509	0.346383	0.394031	0.437485	0.485134	0.531731	0.580798	0.627477
63.2824	0.061497	0.059533	0.065923	0.061532	0.06502	0.048186	0.046537	0.036821	0.036428	0.031966	0.029879	0.026898		63.2824	0.111497	0.159533	0.215923	0.261532	0.31502	0.348186	0.396537	0.436821	0.486428	0.531966	0.579879	0.626898
63.359	0.061327	0.06278	0.065367	0.061243	0.065649	0.049531	0.049573	0.035813	0.037038	0.032192	0.028594	0.026797		63.359	0.111327	0.16278	0.215367	0.261243	0.315649	0.349531	0.399573	0.435813	0.487038	0.532192	0.578594	0.626797
63.4355	0.062865	0.066671	0.064844	0.061021	0.067819	0.049625	0.051815	0.035548	0.037287	0.032276	0.02767	0.027944		63.4355	0.112865	0.166671	0.214844	0.261021	0.317819	0.349625	0.401815	0.435548	0.487287	0.532276	0.57767	0.627944
63.5121	0.065264	0.069155	0.064704	0.060943	0.070348	0.048467	0.052546	0.036409	0.038137	0.032078	0.02772	0.030166		63.5121	0.115264	0.169155	0.214704	0.260943	0.320348	0.348467	0.402546	0.436409	0.488137	0.532078	0.57772	0.630166
63.5887	0.067619	0.06951	0.064822	0.06115	0.071643	0.046796	0.052159	0.03778	0.040016	0.031582	0.028911	0.032083		63.5887	0.117619	0.16951	0.214822	0.26115	0.321643	0.346796	0.402159	0.43778	0.490016	0.531582	0.578911	0.632083
63.6653	0.069735	0.069214	0.064739	0.061644	0.071181	0.045516	0.051486	0.038897	0.042318	0.031127	0.030893	0.032585		63.6653	0.119735	0.169214	0.214739	0.261644	0.321181	0.345516	0.401486	0.438897	0.492318	0.531127	0.580893	0.632585
63.7418	0.071608	0.069874	0.064263	0.062263	0.0697	0.045182	0.05091	0.039719	0.044078	0.031319	0.033077	0.032296		63.7418	0.121608	0.169874	0.214263	0.262263	0.3197	0.345182	0.40091	0.439719	0.494078	0.531319	0.583077	0.632296
63.8184	0.072566	0.070789	0.063805	0.062768	0.068198	0.04588	0.050387	0.040717	0.044846	0.032491	0.034996	0.033003		63.8184	0.122566	0.170789	0.213805	0.262768	0.318198	0.34588	0.400387	0.440717	0.494846	0.532491	0.584996	0.633003
63.895	0.071581	0.069627	0.063936	0.062822	0.067065	0.047308	0.050035	0.041979	0.04481	0.034289	0.036498	0.035574		63.895	0.121581	0.169627	0.213936	0.262822	0.317065	0.347308	0.400035	0.441979	0.49481	0.534289	0.586498	0.635574
63.9716	0.068627	0.065628	0.064615	0.061982	0.06616	0.048856	0.050184	0.042923	0.044344	0.035919	0.037738	0.038844		63.9716	0.118627	0.165628	0.214615	0.261982	0.31616	0.348856	0.400184	0.442923	0.494344	0.535919	0.587738	0.638844
64.0481	0.065257	0.061137	0.065042	0.059964	0.065402	0.049859	0.050735	0.042906	0.043725	0.036853	0.038998	0.040832		64.0481	0.115257	0.161137	0.215042	0.259964	0.315402	0.349859	0.400735	0.442906	0.493725	0.536853	0.588998	0.640832
64.1247	0.063381	0.059313	0.064354	0.057153	0.064988	0.049991	0.050928	0.041868	0.043214	0.037272	0.040333	0.040778		64.1247	0.113381	0.159313	0.214354	0.257153	0.314988	0.349991	0.400928	0.441868	0.493214	0.537272	0.590333	0.640778
64.2013	0.063506	0.060804	0.062401	0.054742	0.064985	0.049381	0.050173	0.040264	0.043092	0.03782	0.041287	0.039663		64.2013	0.113506	0.160804	0.212401	0.254742	0.314985	0.349381	0.400173	0.440264	0.493092	0.53782	0.591287	0.639663
64.2779	0.064523	0.06335	0.059844	0.053995	0.064939	0.048238	0.048988	0.038619	0.043417	0.038922	0.041172	0.038919		64.2779	0.114523	0.16335	0.209844	0.253995	0.314939	0.348238	0.398988	0.438619	0.493417	0.538922	0.591172	0.638919
64.3544	0.065167	0.064411	0.057625	0.055143	0.064155	0.04659	0.048651	0.037254	0.043838	0.040359	0.039894	0.0391		64.3544	0.115167	0.164411	0.207625	0.255143	0.314155	0.34659	0.398651	0.437254	0.493838	0.540359	0.589894	0.6391
64.431	0.065204	0.063451	0.056375	0.057063	0.062453	0.044583	0.049811	0.036255	0.043829	0.041512	0.038436	0.039796		64.431	0.115204	0.163451	0.206375	0.257063	0.312453	0.344583	0.399811	0.436255	0.493829	0.541512	0.588436	0.639796
64.5076	0.064963	0.061633	0.056118	0.05822	0.060531	0.042756	0.051778	0.035477	0.043204	0.042043	0.038108	0.040265		64.5076	0.114963	0.161633	0.206118	0.25822	0.310531	0.342756	0.401778	0.435477	0.493204	0.542043	0.588108	0.640265
64.5842	0.064268	0.060107	0.056323	0.057952	0.059338	0.041572	0.053396	0.03462	0.042375	0.042256	0.039103	0.039853		64.5842	0.114268	0.160107	0.206323	0.257952	0.309338	0.341572	0.403396	0.43462	0.492375	0.542256	0.589103	0.639853
64.6607	0.062592	0.059167	0.056289	0.056734	0.059065	0.040764	0.054304	0.033429	0.042033	0.042642	0.040006	0.038206		64.6607	0.112592	0.159167	0.206289	0.256734	0.309065	0.340764	0.404304	0.433429	0.492033	0.542642	0.590006	0.638206
64.7373	0.0602	0.058668	0.055587	0.055329	0.05896	0.039648	0.054943	0.031855	0.042512	0.043127	0.039141	0.035637		64.7373	0.1102	0.158668	0.205587	0.255329	0.30896	0.339648	0.404943	0.431855	0.492512	0.543127	0.589141	0.635637
64.8139	0.058318	0.058382	0.054184	0.054019	0.058306	0.038167	0.055508	0.030046	0.043459	0.04306	0.036465	0.033208		64.8139	0.108318	0.158382	0.204184	0.254019	0.308306	0.338167	0.405508	0.430046	0.493459	0.54306	0.586465	0.633208
64.8905	0.057644	0.05774	0.052202	0.052789	0.057433	0.037084	0.055523	0.028364	0.044133	0.04213	0.033894	0.031955		64.8905	0.107644	0.15774	0.202202	0.252789	0.307433	0.337084	0.405523	0.428364	0.494133	0.54213	0.583894	0.631955
64.967	0.057155	0.055853	0.049784	0.051899	0.057417	0.036925	0.05466	0.027413	0.044052	0.041061	0.033581	0.03191		64.967	0.107155	0.155853	0.199784	0.251899	0.307417	0.336925	0.40466	0.427413	0.494052	0.541061	0.583581	0.63191
65.0436	0.055178	0.052498	0.047265	0.051766	0.058662	0.037195	0.053456	0.027778	0.043326	0.040938	0.035876	0.032178		65.0436	0.105178	0.152498	0.197265	0.251766	0.308662	0.337195	0.403456	0.427778	0.493326	0.540938	0.585876	0.632178
65.1202	0.051634	0.049072	0.045162	0.05224	0.060058	0.037032	0.052658	0.029439	0.042407	0.041799	0.039058	0.032036		65.1202	0.101634	0.149072	0.195162	0.25224	0.310058	0.337032	0.402658	0.429439	0.492407	0.541799	0.589058	0.632036
65.1968	0.048552	0.047866	0.043678	0.05243	0.059844	0.036227	0.052079	0.031494	0.041623	0.042311	0.041015	0.03159		65.1968	0.098552	0.147866	0.193678	0.25243	0.309844	0.336227	0.402079	0.431494	0.491623	0.542311	0.591015	0.63159
65.2733	0.048003	0.04984	0.042351	0.051552	0.057319	0.035079	0.050725	0.03275	0.041014	0.041118	0.041073	0.031214		65.2733	0.098003	0.14984	0.192351	0.251552	0.307319	0.335079	0.400725	0.43275	0.491014	0.541118	0.591073	0.631214
65.3499	0.0499	0.053281	0.04058	0.049763	0.053543	0.033576	0.048245	0.032691	0.040504	0.038284	0.040201	0.030815		65.3499	0.0999	0.153281	0.19058	0.249763	0.303543	0.333576	0.398245	0.432691	0.490504	0.538284	0.590201	0.630815
65.4265	0.052182	0.055191	0.038485	0.047896	0.050372	0.031475	0.045762	0.03175	0.040047	0.035071	0.039644	0.030103		65.4265	0.102182	0.155191	0.188485	0.247896	0.300372	0.331475	0.395762	0.43175	0.490047	0.535071	0.589644	0.630103
65.5031	0.052918	0.054058	0.036824	0.046496	0.048948	0.029142	0.044894	0.030626	0.039568	0.032453	0.0396	0.029303		65.5031	0.102918	0.154058	0.186824	0.246496	0.298948	0.329142	0.394894	0.430626	0.489568	0.532453	0.5896	0.629303
65.5796	0.051818	0.050909	0.035972	0.045477	0.049064	0.027518	0.046095	0.029561	0.038917	0.030349	0.039314	0.029012		65.5796	0.101818	0.150909	0.185972	0.245477	0.299064	0.327518	0.396095	0.429561	0.488917	0.530349	0.589314	0.629012
65.6562	0.049815	0.047621	0.035394	0.044672	0.049649	0.026937	0.048232	0.028394	0.038026	0.028381	0.038249	0.029339		65.6562	0.099815	0.147621	0.185394	0.244672	0.299649	0.326937	0.398232	0.428394	0.488026	0.528381	0.588249	0.629339
65.7328	0.047712	0.044883	0.034444	0.044228	0.049668	0.026535	0.049664	0.027158	0.037073	0.026848	0.036879	0.029723		65.7328	0.097712	0.144883	0.184444	0.244228	0.299668	0.326535	0.399664	0.427158	0.487073	0.526848	0.586879	0.629723
65.8094	0.045505	0.042258	0.033379	0.044212	0.048767	0.025307	0.049472	0.026314	0.036375	0.026496	0.036273	0.029786		65.8094	0.095505	0.142258	0.183379	0.244212	0.298767	0.325307	0.399472	0.426314	0.486375	0.526496	0.586273	0.629786
65.8859	0.042806	0.039641	0.033147	0.044181	0.047364	0.023386	0.047853	0.026271	0.036086	0.027519	0.03706	0.029833		65.8859	0.092806	0.139641	0.183147	0.244181	0.297364	0.323386	0.397853	0.426271	0.486086	0.527519	0.58706	0.629833
65.9625	0.039637	0.0377	0.034198	0.043594	0.046156	0.021823	0.045753	0.026794	0.036045	0.029206	0.038884	0.030122		65.9625	0.089637	0.1377	0.184198	0.243594	0.296156	0.321823	0.395753	0.426794	0.486045	0.529206	0.588884	0.630122
66.0391	0.03671	0.036889	0.03584	0.042598	0.045369	0.021334	0.044202	0.027065	0.035873	0.030619	0.04075	0.029988		66.0391	0.08671	0.136889	0.18584	0.242598	0.295369	0.321334	0.394202	0.427065	0.485873	0.530619	0.59075	0.629988
66.1157	0.034897	0.036827	0.036859	0.041971	0.044485	0.021718	0.043568	0.026472	0.035211	0.031312	0.041721	0.0284		66.1157	0.084897	0.136827	0.186859	0.241971	0.294485	0.321718	0.393568	0.426472	0.485211	0.531312	0.591721	0.6284
66.1922	0.034402	0.036963	0.036599	0.042129	0.042908	0.022382	0.043219	0.025319	0.033923	0.03133	0.041375	0.025431		66.1922	0.084402	0.136963	0.186599	0.242129	0.292908	0.322382	0.393219	0.425319	0.483923	0.53133	0.591375	0.625431
66.2688	0.034524	0.03717	0.035388	0.042396	0.04085	0.022861	0.042169	0.024609	0.032226	0.030825	0.039822	0.022657		66.2688	0.084524	0.13717	0.185388	0.242396	0.29085	0.322861	0.392169	0.424609	0.482226	0.530825	0.589822	0.622657
66.3454	0.034355	0.037283	0.034028	0.041491	0.039261	0.022781	0.040306	0.025058	0.030619	0.02995	0.037459	0.021754		66.3454	0.084355	0.137283	0.184028	0.241491	0.289261	0.322781	0.390306	0.425058	0.480619	0.52995	0.587459	0.621754
66.422	0.033593	0.03668	0.032961	0.03875	0.03872	0.021828	0.038777	0.026444	0.029503	0.029018	0.034715	0.022887		66.422	0.083593	0.13668	0.182961	0.23875	0.28872	0.321828	0.388777	0.426444	0.479503	0.529018	0.584715	0.622887
66.4985	0.032453	0.035082	0.031983	0.034818	0.038648	0.020092	0.038859	0.027992	0.028795	0.02847	0.032006	0.024708		66.4985	0.082453	0.135082	0.181983	0.234818	0.288648	0.320092	0.388859	0.427992	0.478795	0.52847	0.582006	0.624708
66.5751	0.030995	0.033441	0.03083	0.031147	0.037907	0.01816	0.040572	0.029238	0.028013	0.028578	0.029851	0.025842		66.5751	0.080995	0.133441	0.18083	0.231147	0.287907	0.31816	0.390572	0.429238	0.478013	0.528578	0.579851	0.625842
66.6517	0.029063	0.033143	0.029915	0.028822	0.036084	0.016628	0.042692	0.03022	0.026856	0.029205	0.028793	0.026104		66.6517	0.079063	0.133143	0.179915	0.228822	0.286084	0.316628	0.392692	0.43022	0.476856	0.529205	0.578793	0.626104
66.7283	0.027067	0.034171	0.030095	0.027809	0.0339	0.015656	0.044001	0.030952	0.025604	0.029913	0.028985	0.026323		66.7283	0.077067	0.134171	0.180095	0.227809	0.2839	0.315656	0.394001	0.430952	0.475604	0.529913	0.578985	0.626323
66.8048	0.026198	0.034732	0.03144	0.027284	0.032363	0.015188	0.044147	0.031153	0.024783	0.03035	0.02987	0.027168		66.8048	0.076198	0.134732	0.18144	0.227284	0.282363	0.315188	0.394147	0.431153	0.474783	0.53035	0.57987	0.627168
66.8814	0.027222	0.033047	0.032614	0.026562	0.031792	0.015393	0.043342	0.0307	0.024483	0.030589	0.030491	0.028339		66.8814	0.077222	0.133047	0.182614	0.226562	0.281792	0.315393	0.393342	0.4307	0.474483	0.530589	0.580491	0.628339
66.958	0.029236	0.029213	0.032068	0.025594	0.03175	0.016514	0.041839	0.02999	0.024201	0.031022	0.030265	0.028914		66.958	0.079236	0.129213	0.182068	0.225594	0.28175	0.316514	0.391839	0.42999	0.474201	0.531022	0.580265	0.628914
67.0346	0.030331	0.025147	0.029853	0.024639	0.031657	0.018279	0.04004	0.029476	0.023474	0.031802	0.029423	0.028445		67.0346	0.080331	0.125147	0.179853	0.224639	0.281657	0.318279	0.39004	0.429476	0.473474	0.531802	0.579423	0.628445
67.1111	0.029648	0.023024	0.027719	0.023825	0.031215	0.019757	0.038676	0.029001	0.022538	0.032475	0.028691	0.027542		67.1111	0.079648	0.123024	0.177719	0.223825	0.281215	0.319757	0.388676	0.429001	0.472538	0.532475	0.578691	0.627542
67.1877	0.028207	0.023806	0.027205	0.023226	0.030406	0.019985	0.038316	0.028038	0.022173	0.032397	0.028588	0.027201		67.1877	0.078207	0.123806	0.177205	0.223226	0.280406	0.319985	0.388316	0.428038	0.472173	0.532397	0.578588	0.627201
67.2643	0.027386	0.026644	0.028038	0.023081	0.029373	0.018729	0.038725	0.02659	0.02289	0.031557	0.029008	0.027601		67.2643	0.077386	0.126644	0.178038	0.223081	0.279373	0.318729	0.388725	0.42659	0.47289	0.531557	0.579008	0.627601
67.3409	0.027123	0.029219	0.028742	0.023469	0.028323	0.016638	0.039125	0.02543	0.024368	0.030679	0.029364	0.027928		67.3409	0.077123	0.129219	0.178742	0.223469	0.278323	0.316638	0.389125	0.42543	0.474368	0.530679	0.579364	0.627928
67.4174	0.026259	0.029144	0.028439	0.023914	0.027355	0.014747	0.039159	0.02524	0.025745	0.030288	0.029137	0.027542		67.4174	0.076259	0.129144	0.178439	0.223914	0.277355	0.314747	0.389159	0.42524	0.475745	0.530288	0.579137	0.627542
67.494	0.024395	0.025869	0.027524	0.023833	0.026332	0.0138	0.039277	0.025806	0.026404	0.030011	0.028393	0.027		67.494	0.074395	0.125869	0.177524	0.223833	0.276332	0.3138	0.389277	0.425806	0.476404	0.530011	0.578393	0.627
67.5706	0.022576	0.021343	0.026665	0.023456	0.025122	0.013872	0.040102	0.026361	0.026414	0.029167	0.027762	0.02747		67.5706	0.072576	0.121343	0.176665	0.223456	0.275122	0.313872	0.390102	0.426361	0.476414	0.529167	0.577762	0.62747
67.6472	0.021864	0.018369	0.025775	0.023691	0.024021	0.014472	0.041704	0.026501	0.026244	0.02788	0.027763	0.029214		67.6472	0.071864	0.118369	0.175775	0.223691	0.274021	0.314472	0.391704	0.426501	0.476244	0.52788	0.577763	0.629214
67.7237	0.021897	0.018168	0.02432	0.024769	0.023717	0.014994	0.043632	0.0264	0.026214	0.027028	0.02819	0.031121		67.7237	0.071897	0.118168	0.17432	0.224769	0.273717	0.314994	0.393632	0.4264	0.476214	0.527028	0.57819	0.631121
67.8003	0.021469	0.019745	0.022357	0.025546	0.024584	0.015128	0.045358	0.026177	0.026318	0.027	0.02841	0.031866		67.8003	0.071469	0.119745	0.172357	0.225546	0.274584	0.315128	0.395358	0.426177	0.476318	0.527	0.57841	0.631866
67.8769	0.020352	0.021453	0.020757	0.024774	0.026053	0.014889	0.046444	0.025504	0.026498	0.027069	0.028324	0.03117		67.8769	0.070352	0.121453	0.170757	0.224774	0.276053	0.314889	0.396444	0.425504	0.476498	0.527069	0.578324	0.63117
67.9535	0.019924	0.022594	0.020274	0.02283	0.026934	0.014368	0.046561	0.024101	0.026809	0.026347	0.028653	0.029705		67.9535	0.069924	0.122594	0.170274	0.22283	0.276934	0.314368	0.396561	0.424101	0.476809	0.526347	0.578653	0.629705
68.03	0.021737	0.023393	0.020657	0.021493	0.026487	0.013629	0.045774	0.022399	0.027177	0.025027	0.030054	0.0281		68.03	0.071737	0.123393	0.170657	0.221493	0.276487	0.313629	0.395774	0.422399	0.477177	0.525027	0.580054	0.6281
68.1066	0.025622	0.024042	0.021052	0.02191	0.025134	0.012929	0.044758	0.021357	0.027161	0.024202	0.032228	0.026479		68.1066	0.075622	0.124042	0.171052	0.22191	0.275134	0.312929	0.394758	0.421357	0.477161	0.524202	0.582228	0.626479
68.1832	0.029435	0.024301	0.02121	0.023374	0.024048	0.012829	0.044336	0.021553	0.026276	0.024592	0.03427	0.024887		68.1832	0.079435	0.124301	0.17121	0.223374	0.274048	0.312829	0.394336	0.421553	0.476276	0.524592	0.58427	0.624887
68.2598	0.030774	0.023828	0.021836	0.024297	0.024085	0.013757	0.044609	0.022646	0.024658	0.025888	0.035713	0.023691		68.2598	0.080774	0.123828	0.171836	0.224297	0.274085	0.313757	0.394609	0.422646	0.474658	0.525888	0.585713	0.623691
68.3363	0.029103	0.022498	0.023457	0.023939	0.025061	0.015381	0.044846	0.023836	0.023187	0.027313	0.036744	0.023313		68.3363	0.079103	0.122498	0.173457	0.223939	0.275061	0.315381	0.394846	0.423836	0.473187	0.527313	0.586744	0.623313
68.4129	0.02627	0.020496	0.0253	0.022815	0.025973	0.016707	0.044476	0.024766	0.022749	0.028345	0.037483	0.023728		68.4129	0.07627	0.120496	0.1753	0.222815	0.275973	0.316707	0.394476	0.424766	0.472749	0.528345	0.587483	0.623728
68.4895	0.024837	0.018408	0.025872	0.021778	0.025857	0.017127	0.044017	0.025787	0.023425	0.028798	0.037667	0.024422		68.4895	0.074837	0.118408	0.175872	0.221778	0.275857	0.317127	0.394017	0.425787	0.473425	0.528798	0.587667	0.624422
68.5661	0.025761	0.017093	0.024615	0.021219	0.024614	0.017302	0.044609	0.027334	0.024564	0.02868	0.037319	0.02492		68.5661	0.075761	0.117093	0.174615	0.221219	0.274614	0.317302	0.394609	0.427334	0.474564	0.52868	0.587319	0.62492
68.6426	0.027781	0.017113	0.02247	0.021089	0.023148	0.018592	0.046574	0.029189	0.025588	0.02833	0.037193	0.025368		68.6426	0.077781	0.117113	0.17247	0.221089	0.273148	0.318592	0.396574	0.429189	0.475588	0.52833	0.587193	0.625368
68.7192	0.029074	0.018249	0.020741	0.021241	0.02269	0.021391	0.048779	0.030528	0.026527	0.028453	0.037982	0.026486		68.7192	0.079074	0.118249	0.170741	0.221241	0.27269	0.321391	0.398779	0.430528	0.476527	0.528453	0.587982	0.626486
68.7958	0.029123	0.019831	0.020024	0.021553	0.023775	0.024294	0.049752	0.030713	0.027725	0.029569	0.039209	0.02878		68.7958	0.079123	0.119831	0.170024	0.221553	0.273775	0.324294	0.399752	0.430713	0.477725	0.529569	0.589209	0.62878
68.8724	0.028613	0.02144	0.020409	0.021896	0.02579	0.025281	0.04933	0.029881	0.029277	0.031365	0.039475	0.031692		68.8724	0.078613	0.12144	0.170409	0.221896	0.27579	0.325281	0.39933	0.429881	0.479277	0.531365	0.589475	0.631692
68.9489	0.027897	0.022971	0.021924	0.022157	0.027548	0.023724	0.048842	0.028709	0.030916	0.032885	0.038005	0.03382		68.9489	0.077897	0.122971	0.171924	0.222157	0.277548	0.323724	0.398842	0.428709	0.480916	0.532885	0.588005	0.63382
69.0255	0.026485	0.024107	0.024043	0.02231	0.028367	0.020965	0.04958	0.027742	0.03235	0.033465	0.035704	0.034321		69.0255	0.076485	0.124107	0.174043	0.22231	0.278367	0.320965	0.39958	0.427742	0.48235	0.533465	0.585704	0.634321
69.1021	0.024222	0.024344	0.025376	0.022525	0.028532	0.018903	0.0514	0.027168	0.033472	0.033396	0.034426	0.034041		69.1021	0.074222	0.124344	0.175376	0.222525	0.278532	0.318903	0.4014	0.427168	0.483472	0.533396	0.584426	0.634041
69.1787	0.022123	0.023769	0.02489	0.023203	0.02871	0.01835	0.053113	0.027142	0.034267	0.033619	0.035156	0.034845		69.1787	0.072123	0.123769	0.17489	0.223203	0.27871	0.31835	0.403113	0.427142	0.484267	0.533619	0.585156	0.634845
69.2552	0.021361	0.023334	0.023383	0.024728	0.029071	0.018856	0.053978	0.027935	0.034702	0.034805	0.036967	0.037626		69.2552	0.071361	0.123334	0.173383	0.224728	0.279071	0.318856	0.403978	0.427935	0.484702	0.534805	0.586967	0.637626
69.3318	0.021859	0.023902	0.022756	0.027003	0.029138	0.019683	0.054328	0.02949	0.034794	0.036728	0.037783	0.041222		69.3318	0.071859	0.123902	0.172756	0.227003	0.279138	0.319683	0.404328	0.42949	0.484794	0.536728	0.587783	0.641222
69.4084	0.02263	0.025238	0.023692	0.029331	0.028469	0.020494	0.054724	0.031049	0.034687	0.03843	0.03631	0.043454		69.4084	0.07263	0.125238	0.173692	0.229331	0.278469	0.320494	0.404724	0.431049	0.484687	0.53843	0.58631	0.643454
69.485	0.023261	0.026307	0.024953	0.031014	0.027291	0.021257	0.055076	0.031662	0.034537	0.038985	0.033364	0.043053		69.485	0.073261	0.126307	0.174953	0.231014	0.277291	0.321257	0.405076	0.431662	0.484537	0.538985	0.583364	0.643053
69.5615	0.024218	0.026376	0.025305	0.032056	0.026338	0.022021	0.054973	0.031243	0.034375	0.038244	0.031223	0.040448		69.5615	0.074218	0.126376	0.175305	0.232056	0.276338	0.322021	0.404973	0.431243	0.484375	0.538244	0.581223	0.640448
69.6381	0.025707	0.025432	0.0251	0.032975	0.026118	0.022987	0.054517	0.030832	0.03417	0.036933	0.031484	0.037079		69.6381	0.075707	0.125432	0.1751	0.232975	0.276118	0.322987	0.404517	0.430832	0.48417	0.536933	0.581484	0.637079
69.7147	0.027203	0.023827	0.025185	0.033868	0.026442	0.024402	0.054308	0.03153	0.03398	0.036042	0.033523	0.034393		69.7147	0.077203	0.123827	0.175185	0.233868	0.276442	0.324402	0.404308	0.43153	0.48398	0.536042	0.583523	0.634393
69.7913	0.028478	0.022267	0.025093	0.03401	0.026766	0.026098	0.054654	0.03323	0.033975	0.036026	0.03521	0.033358		69.7913	0.078478	0.122267	0.175093	0.23401	0.276766	0.326098	0.404654	0.43323	0.483975	0.536026	0.58521	0.633358
69.8678	0.030209	0.022129	0.023603	0.032716	0.026936	0.027327	0.055303	0.034638	0.034283	0.036531	0.035138	0.034247		69.8678	0.080209	0.122129	0.173603	0.232716	0.276936	0.327327	0.405303	0.434638	0.484283	0.536531	0.585138	0.634247
69.9444	0.03278	0.024711	0.020965	0.030413	0.027439	0.027403	0.056021	0.034589	0.034894	0.036813	0.033953	0.036436		69.9444	0.08278	0.124711	0.170965	0.230413	0.277439	0.327403	0.406021	0.434589	0.484894	0.536813	0.583953	0.636436
70.021	0.035117	0.029435	0.019316	0.028416	0.028768	0.0265	0.057001	0.03317	0.035692	0.036451	0.033417	0.038589		70.021	0.085117	0.129435	0.169316	0.228416	0.278768	0.3265	0.407001	0.43317	0.485692	0.536451	0.583417	0.638589
70.0976	0.0358	0.033459	0.020417	0.027525	0.030591	0.025597	0.058421	0.031536	0.036524	0.035734	0.034438	0.039468		70.0976	0.0858	0.133459	0.170417	0.227525	0.280591	0.325597	0.408421	0.431536	0.486524	0.535734	0.584438	0.639468
70.1741	0.035178	0.034192	0.023671	0.027192	0.031792	0.025574	0.059921	0.030852	0.037227	0.035367	0.036264	0.038763		70.1741	0.085178	0.134192	0.173671	0.227192	0.281792	0.325574	0.409921	0.430852	0.487227	0.535367	0.586264	0.638763
70.2507	0.03521	0.032217	0.026885	0.026401	0.031516	0.026504	0.060866	0.031518	0.03772	0.035675	0.037451	0.037213		70.2507	0.08521	0.132217	0.176885	0.226401	0.281516	0.326504	0.410866	0.431518	0.48772	0.535675	0.587451	0.637213
70.3273	0.036818	0.030746	0.028523	0.025179	0.030076	0.02787	0.061016	0.033174	0.038108	0.036066	0.037303	0.035989		70.3273	0.086818	0.130746	0.178523	0.225179	0.280076	0.32787	0.411016	0.433174	0.488108	0.536066	0.587303	0.635989
70.4039	0.038455	0.031879	0.028711	0.02477	0.028662	0.029281	0.060667	0.035055	0.038625	0.035437	0.036328	0.035918		70.4039	0.088455	0.131879	0.178711	0.22477	0.278662	0.329281	0.410667	0.435055	0.488625	0.535437	0.586328	0.635918
70.4804	0.038162	0.034298	0.028417	0.026196	0.028213	0.03078	0.060194	0.036333	0.039353	0.033318	0.035676	0.03708		70.4804	0.088162	0.134298	0.178417	0.226196	0.278213	0.33078	0.410194	0.436333	0.489353	0.533318	0.585676	0.63708
70.557	0.03644	0.035344	0.028323	0.029056	0.028729	0.032463	0.05972	0.036446	0.040048	0.030524	0.036345	0.038895		70.557	0.08644	0.135344	0.178323	0.229056	0.278729	0.332463	0.40972	0.436446	0.490048	0.530524	0.586345	0.638895
70.6336	0.035827	0.034594	0.028569	0.032062	0.029598	0.033986	0.059226	0.035428	0.040355	0.028488	0.038658	0.040589		70.6336	0.085827	0.134594	0.178569	0.232062	0.279598	0.333986	0.409226	0.435428	0.490355	0.528488	0.588658	0.640589
70.7102	0.037561	0.034177	0.029112	0.034506	0.03028	0.034686	0.058746	0.033893	0.040211	0.02795	0.042009	0.041684		70.7102	0.087561	0.134177	0.179112	0.234506	0.28028	0.334686	0.408746	0.433893	0.490211	0.52795	0.592009	0.641684
70.7867	0.039798	0.035659	0.030014	0.036682	0.030579	0.034302	0.058409	0.032571	0.039927	0.028493	0.045019	0.042104		70.7867	0.089798	0.135659	0.180014	0.236682	0.280579	0.334302	0.408409	0.432571	0.489927	0.528493	0.595019	0.642104
70.8633	0.039874	0.037915	0.031399	0.038935	0.030558	0.033486	0.058389	0.031825	0.039851	0.029347	0.046348	0.041881		70.8633	0.089874	0.137915	0.181399	0.238935	0.280558	0.333486	0.408389	0.431825	0.489851	0.529347	0.596348	0.641881
70.9399	0.037651	0.038636	0.033162	0.040914	0.030468	0.033331	0.0588	0.031643	0.040077	0.030349	0.045747	0.04096		70.9399	0.087651	0.138636	0.183162	0.240914	0.280468	0.333331	0.4088	0.431643	0.490077	0.530349	0.595747	0.64096
71.0165	0.0356	0.037142	0.034769	0.042075	0.030648	0.034247	0.059493	0.03196	0.040535	0.031955	0.044278	0.039465		71.0165	0.0856	0.137142	0.184769	0.242075	0.280648	0.334247	0.409493	0.43196	0.490535	0.531955	0.594278	0.639465
71.093	0.035637	0.034934	0.035533	0.04248	0.031252	0.035465	0.060092	0.032808	0.041198	0.034514	0.043302	0.038049		71.093	0.085637	0.134934	0.185533	0.24248	0.281252	0.335465	0.410092	0.432808	0.491198	0.534514	0.593302	0.638049
71.1696	0.036979	0.03399	0.035232	0.042603	0.032097	0.035868	0.060437	0.034118	0.041995	0.037778	0.043253	0.0377		71.1696	0.086979	0.13399	0.185232	0.242603	0.282097	0.335868	0.410437	0.434118	0.491995	0.537778	0.593253	0.6377
71.2462	0.03764	0.035283	0.034369	0.042541	0.032928	0.035247	0.060939	0.035599	0.042609	0.041076	0.043595	0.039016		71.2462	0.08764	0.135283	0.184369	0.242541	0.282928	0.335247	0.410939	0.435599	0.492609	0.541076	0.593595	0.639016
71.3227	0.037264	0.03858	0.03365	0.041973	0.033741	0.034508	0.062131	0.036981	0.042654	0.043771	0.043812	0.041684		71.3227	0.087264	0.13858	0.18365	0.241973	0.283741	0.334508	0.412131	0.436981	0.492654	0.543771	0.593812	0.641684
71.3993	0.037397	0.042625	0.033237	0.040875	0.034645	0.034656	0.063788	0.038316	0.0422	0.045497	0.044006	0.044658		71.3993	0.087397	0.142625	0.183237	0.240875	0.284645	0.334656	0.413788	0.438316	0.4922	0.545497	0.594006	0.644658
71.4759	0.039054	0.045445	0.032671	0.03976	0.035544	0.035827	0.064887	0.039837	0.041911	0.046092	0.044364	0.046818		71.4759	0.089054	0.145445	0.182671	0.23976	0.285544	0.335827	0.414887	0.439837	0.491911	0.546092	0.594364	0.646818
71.5525	0.04112	0.04553	0.031508	0.039067	0.036291	0.037321	0.064713	0.041456	0.04243	0.045412	0.044513	0.047563		71.5525	0.09112	0.14553	0.181508	0.239067	0.286291	0.337321	0.414713	0.441456	0.49243	0.545412	0.594513	0.647563
71.629	0.041778	0.04325	0.029889	0.038783	0.037096	0.038274	0.06379	0.042529	0.043644	0.043383	0.043882	0.047062		71.629	0.091778	0.14325	0.179889	0.238783	0.287096	0.338274	0.41379	0.442529	0.493644	0.543383	0.593882	0.647062
71.7056	0.040929	0.040546	0.028509	0.038922	0.038309	0.038164	0.063383	0.042346	0.044761	0.040386	0.042606	0.046079		71.7056	0.090929	0.140546	0.178509	0.238922	0.288309	0.338164	0.413383	0.442346	0.494761	0.540386	0.592606	0.646079
71.7822	0.04032	0.038777	0.028118	0.039946	0.03966	0.036997	0.064127	0.040915	0.045141	0.037523	0.04159	0.045405		71.7822	0.09032	0.138777	0.178118	0.239946	0.28966	0.336997	0.414127	0.440915	0.495141	0.537523	0.59159	0.645405
71.8588	0.041318	0.037462	0.028982	0.042216	0.040226	0.03543	0.065399	0.039139	0.044859	0.036088	0.041544	0.045221		71.8588	0.091318	0.137462	0.178982	0.242216	0.290226	0.33543	0.415399	0.439139	0.494859	0.536088	0.591544	0.645221
71.9353	0.043247	0.03562	0.030656	0.045148	0.039564	0.034545	0.066045	0.038069	0.044352	0.036403	0.042203	0.045		71.9353	0.093247	0.13562	0.180656	0.245148	0.289564	0.334545	0.416045	0.438069	0.494352	0.536403	0.592203	0.645
72.0119	0.04423	0.033622	0.032303	0.047385	0.038568	0.035036	0.065537	0.037955	0.043718	0.037311	0.042595	0.044145		72.0119	0.09423	0.133622	0.182303	0.247385	0.288568	0.335036	0.415537	0.437955	0.493718	0.537311	0.592595	0.644145
72.0885	0.043296	0.032708	0.033417	0.047889	0.038622	0.03647	0.06443	0.038144	0.042598	0.037232	0.041907	0.042717		72.0885	0.093296	0.132708	0.183417	0.247889	0.288622	0.33647	0.41443	0.438144	0.492598	0.537232	0.591907	0.642717
72.1651	0.041328	0.033086	0.034255	0.046709	0.039945	0.037619	0.06385	0.037926	0.04079	0.035825	0.040107	0.041418		72.1651	0.091328	0.133086	0.184255	0.246709	0.289945	0.337619	0.41385	0.437926	0.49079	0.535825	0.590107	0.641418
72.2416	0.040068	0.033748	0.035388	0.044753	0.041337	0.037676	0.064541	0.037346	0.038758	0.034384	0.038072	0.040908		72.2416	0.090068	0.133748	0.185388	0.244753	0.291337	0.337676	0.414541	0.437346	0.488758	0.534384	0.588072	0.640908
72.3182	0.040406	0.034333	0.036843	0.0431	0.041685	0.036977	0.066205	0.03701	0.037425	0.034521	0.037212	0.041304		72.3182	0.090406	0.134333	0.186843	0.2431	0.291685	0.336977	0.416205	0.43701	0.487425	0.534521	0.587212	0.641304
72.3948	0.041608	0.035937	0.037977	0.042489	0.041156	0.036461	0.067712	0.037179	0.03747	0.036663	0.038491	0.042333		72.3948	0.091608	0.135937	0.187977	0.242489	0.291156	0.336461	0.417712	0.437179	0.48747	0.536663	0.588491	0.642333
72.4714	0.04212	0.039335	0.038341	0.043003	0.040592	0.036634	0.068068	0.037313	0.038792	0.039862	0.041334	0.043653		72.4714	0.09212	0.139335	0.188341	0.243003	0.290592	0.336634	0.418068	0.437313	0.488792	0.539862	0.591334	0.643653
72.5479	0.041163	0.043234	0.038354	0.043975	0.040207	0.037247	0.067235	0.036661	0.040554	0.042714	0.043682	0.044833		72.5479	0.091163	0.143234	0.188354	0.243975	0.290207	0.337247	0.417235	0.436661	0.490554	0.542714	0.593682	0.644833
72.6245	0.039526	0.045319	0.038748	0.044338	0.039513	0.037718	0.065953	0.035147	0.041738	0.044223	0.043676	0.045286		72.6245	0.089526	0.145319	0.188748	0.244338	0.289513	0.337718	0.415953	0.435147	0.491738	0.544223	0.593676	0.645286
72.7011	0.038619	0.044802	0.039515	0.043322	0.038366	0.037563	0.06484	0.033479	0.041851	0.044075	0.04149	0.04466		72.7011	0.088619	0.144802	0.189515	0.243322	0.288366	0.337563	0.41484	0.433479	0.491851	0.544075	0.59149	0.64466
72.7777	0.038845	0.043086	0.039896	0.040922	0.037373	0.036517	0.063888	0.0324	0.041269	0.042607	0.0392	0.043324		72.7777	0.088845	0.143086	0.189896	0.240922	0.287373	0.336517	0.413888	0.4324	0.491269	0.542607	0.5892	0.643324
72.8542	0.039328	0.041934	0.039568	0.037782	0.037076	0.034655	0.062797	0.032048	0.040799	0.040602	0.038713	0.042123		72.8542	0.089328	0.141934	0.189568	0.237782	0.287076	0.334655	0.412797	0.432048	0.490799	0.540602	0.588713	0.642123
72.9308	0.039361	0.041767	0.03931	0.034791	0.037259	0.032554	0.061483	0.03209	0.040777	0.038814	0.040028	0.041529		72.9308	0.089361	0.141767	0.18931	0.234791	0.287259	0.332554	0.411483	0.43209	0.490777	0.538814	0.590028	0.641529
73.0074	0.039507	0.041912	0.03997	0.032742	0.037445	0.031103	0.060058	0.032259	0.040652	0.037507	0.041666	0.041293		73.0074	0.089507	0.141912	0.18997	0.232742	0.287445	0.331103	0.410058	0.432259	0.490652	0.537507	0.591666	0.641293
73.084	0.04067	0.041721	0.040975	0.032047	0.037689	0.030851	0.058626	0.032499	0.039656	0.036521	0.042465	0.041116		73.084	0.09067	0.141721	0.190975	0.232047	0.287689	0.330851	0.408626	0.432499	0.489656	0.536521	0.592465	0.641116
73.1605	0.042449	0.040924	0.040637	0.03254	0.038356	0.031487	0.057415	0.03266	0.037818	0.035776	0.042606	0.041293		73.1605	0.092449	0.140924	0.190637	0.23254	0.288356	0.331487	0.407415	0.43266	0.487818	0.535776	0.592606	0.641293
73.2371	0.043279	0.039346	0.038234	0.033669	0.039258	0.032082	0.056966	0.032391	0.036056	0.035508	0.04301	0.04227		73.2371	0.093279	0.139346	0.188234	0.233669	0.289258	0.332082	0.406966	0.432391	0.486056	0.535508	0.59301	0.64227
73.3137	0.042327	0.037031	0.035251	0.034997	0.03955	0.03194	0.057749	0.031554	0.035185	0.035949	0.044201	0.043715		73.3137	0.092327	0.137031	0.185251	0.234997	0.28955	0.33194	0.407749	0.431554	0.485185	0.535949	0.594201	0.643715
73.3903	0.040464	0.034658	0.033862	0.036429	0.03864	0.031211	0.059449	0.030628	0.035102	0.036919	0.045906	0.044613		73.3903	0.090464	0.134658	0.183862	0.236429	0.28864	0.331211	0.409449	0.430628	0.485102	0.536919	0.595906	0.644613
73.4668	0.038894	0.033328	0.034356	0.037836	0.036817	0.03059	0.060951	0.030409	0.035149	0.037873	0.047417	0.04444		73.4668	0.088894	0.133328	0.184356	0.237836	0.286817	0.33059	0.410951	0.430409	0.485149	0.537873	0.597417	0.64444
73.5434	0.037467	0.033632	0.034804	0.038747	0.034792	0.030383	0.061349	0.031193	0.035056	0.038262	0.047986	0.043798		73.5434	0.087467	0.133632	0.184804	0.238747	0.284792	0.330383	0.411349	0.431193	0.485056	0.538262	0.597986	0.643798
73.62	0.035156	0.035038	0.033503	0.038695	0.032943	0.030095	0.060885	0.032315	0.035177	0.037865	0.046985	0.043584		73.62	0.085156	0.135038	0.183503	0.238695	0.282943	0.330095	0.410885	0.432315	0.485177	0.537865	0.596985	0.643584
73.6966	0.032015	0.036339	0.031106	0.037796	0.031336	0.029209	0.060689	0.032619	0.035862	0.036923	0.044202	0.04389		73.6966	0.082015	0.136339	0.181106	0.237796	0.281336	0.329209	0.410689	0.432619	0.485862	0.536923	0.594202	0.64389
73.7731	0.029716	0.036659	0.029726	0.036647	0.03023	0.028286	0.061558	0.031412	0.036935	0.036043	0.040301	0.044134		73.7731	0.079716	0.136659	0.179726	0.236647	0.28023	0.328286	0.411558	0.431412	0.486935	0.536043	0.590301	0.644134
73.8497	0.029722	0.035945	0.030287	0.035645	0.030088	0.028716	0.063171	0.029013	0.037922	0.035745	0.036767	0.044055		73.8497	0.079722	0.135945	0.180287	0.235645	0.280088	0.328716	0.413171	0.429013	0.487922	0.535745	0.586767	0.644055
73.9263	0.031378	0.034641	0.031558	0.034687	0.031002	0.030963	0.064544	0.026477	0.038507	0.035894	0.034966	0.043999		73.9263	0.081378	0.134641	0.181558	0.234687	0.281002	0.330963	0.414544	0.426477	0.488507	0.535894	0.584966	0.643999
74.0029	0.032399	0.033233	0.031882	0.033603	0.032384	0.033415	0.065067	0.024835	0.038594	0.035738	0.035083	0.044194		74.0029	0.082399	0.133233	0.181882	0.233603	0.282384	0.333415	0.415067	0.424835	0.488594	0.535738	0.585083	0.644194
74.0794	0.031179	0.032291	0.031147	0.032563	0.033345	0.033694	0.064874	0.024509	0.038128	0.034754	0.03614	0.044248		74.0794	0.081179	0.132291	0.181147	0.232563	0.283345	0.333694	0.414874	0.424509	0.488128	0.534754	0.58614	0.644248
74.156	0.028301	0.032626	0.030541	0.031895	0.033306	0.031172	0.064281	0.02528	0.037155	0.033398	0.037094	0.043628		74.156	0.078301	0.132626	0.180541	0.231895	0.283306	0.331172	0.414281	0.42528	0.487155	0.533398	0.587094	0.643628
74.2326	0.025734	0.034694	0.030708	0.03164	0.03228	0.027623	0.063208	0.026674	0.035998	0.032694	0.037694	0.04226		74.2326	0.075734	0.134694	0.180708	0.23164	0.28228	0.327623	0.413208	0.426674	0.485998	0.532694	0.587694	0.64226
74.3092	0.024895	0.037613	0.030816	0.031468	0.030774	0.025132	0.061397	0.028324	0.035132	0.033066	0.038171	0.040412		74.3092	0.074895	0.137613	0.180816	0.231468	0.280774	0.325132	0.411397	0.428324	0.485132	0.533066	0.588171	0.640412
74.3857	0.025633	0.039303	0.029542	0.030922	0.02946	0.023989	0.059075	0.029985	0.03478	0.03389	0.038499	0.038302		74.3857	0.075633	0.139303	0.179542	0.230922	0.27946	0.323989	0.409075	0.429985	0.48478	0.53389	0.588499	0.638302
74.4623	0.026851	0.038277	0.026646	0.029705	0.028724	0.02312	0.05703	0.031326	0.034727	0.034392	0.038356	0.036214		74.4623	0.076851	0.138277	0.176646	0.229705	0.278724	0.32312	0.40703	0.431326	0.484727	0.534392	0.588356	0.636214
74.5389	0.027694	0.03516	0.023335	0.02796	0.028402	0.02204	0.055897	0.031915	0.034525	0.034608	0.037694	0.034752		74.5389	0.077694	0.13516	0.173335	0.22796	0.278402	0.32204	0.405897	0.431915	0.484525	0.534608	0.587694	0.634752
74.6155	0.028035	0.031859	0.021225	0.026398	0.028073	0.021414	0.055541	0.031517	0.033814	0.035101	0.03683	0.034427		74.6155	0.078035	0.131859	0.171225	0.226398	0.278073	0.321414	0.405541	0.431517	0.483814	0.535101	0.58683	0.634427
74.692	0.028158	0.029318	0.021028	0.025862	0.027621	0.021652	0.055343	0.030348	0.032498	0.035898	0.03591	0.034915		74.692	0.078158	0.129318	0.171028	0.225862	0.277621	0.321652	0.405343	0.430348	0.482498	0.535898	0.58591	0.634915
74.7686	0.028384	0.026918	0.022142	0.02643	0.027324	0.021897	0.054966	0.02892	0.030775	0.036247	0.034711	0.03511		74.7686	0.078384	0.126918	0.172142	0.22643	0.277324	0.321897	0.404966	0.42892	0.480775	0.536247	0.584711	0.63511
74.8452	0.028992	0.024275	0.02329	0.027156	0.027357	0.020981	0.05459	0.027658	0.029023	0.035553	0.033178	0.03413		74.8452	0.078992	0.124275	0.17329	0.227156	0.277357	0.320981	0.40459	0.427658	0.479023	0.535553	0.583178	0.63413
74.9218	0.030071	0.022588	0.023482	0.027049	0.02752	0.018946	0.054384	0.02673	0.027522	0.034141	0.031778	0.032099		74.9218	0.080071	0.122588	0.173482	0.227049	0.27752	0.318946	0.404384	0.42673	0.477522	0.534141	0.581778	0.632099
74.9983	0.031172	0.023304	0.022519	0.026215	0.027587	0.016995	0.054028	0.026166	0.02622	0.032751	0.030965	0.029901		74.9983	0.081172	0.123304	0.172519	0.226215	0.277587	0.316995	0.404028	0.426166	0.47622	0.532751	0.580965	0.629901
75.0749	0.031371	0.025968	0.020864	0.025581	0.027606	0.01609	0.05297	0.02594	0.024908	0.031519	0.030511	0.028425		75.0749	0.081371	0.125968	0.170864	0.225581	0.277606	0.31609	0.40297	0.42594	0.474908	0.531519	0.580511	0.628425
75.1515	0.030101	0.028507	0.019282	0.025507	0.027578	0.016118	0.051084	0.025877	0.02362	0.029881	0.029839	0.028101		75.1515	0.080101	0.128507	0.169282	0.225507	0.277578	0.316118	0.401084	0.425877	0.47362	0.529881	0.579839	0.628101
75.2281	0.027914	0.029558	0.018523	0.025259	0.027165	0.016489	0.048907	0.025668	0.022714	0.027498	0.028924	0.028782		75.2281	0.077914	0.129558	0.168523	0.225259	0.277165	0.316489	0.398907	0.425668	0.472714	0.527498	0.578924	0.628782
75.3046	0.026008	0.029429	0.018933	0.024141	0.026198	0.017025	0.047205	0.025139	0.022413	0.024896	0.028448	0.029731		75.3046	0.076008	0.129429	0.168933	0.224141	0.276198	0.317025	0.397205	0.425139	0.472413	0.524896	0.578448	0.629731
75.3812	0.024893	0.028608	0.020048	0.022608	0.025303	0.017944	0.046357	0.024391	0.022428	0.023021	0.028957	0.029958		75.3812	0.074893	0.128608	0.170048	0.222608	0.275303	0.317944	0.396357	0.424391	0.472428	0.523021	0.578957	0.629958
75.4578	0.023899	0.026622	0.020792	0.021731	0.025383	0.019171	0.046129	0.023533	0.022237	0.022367	0.030195	0.028985		75.4578	0.073899	0.126622	0.170792	0.221731	0.275383	0.319171	0.396129	0.423533	0.472237	0.522367	0.580195	0.628985
75.5344	0.022205	0.023254	0.020509	0.021765	0.026347	0.020033	0.045919	0.022357	0.021677	0.022728	0.031377	0.027296		75.5344	0.072205	0.123254	0.170509	0.221765	0.276347	0.320033	0.395919	0.422357	0.471677	0.522728	0.581377	0.627296
75.6109	0.019973	0.01999	0.019859	0.021811	0.026889	0.01976	0.045204	0.02054	0.021044	0.023573	0.03185	0.025764		75.6109	0.069973	0.11999	0.169859	0.221811	0.276889	0.31976	0.395204	0.42054	0.471044	0.523573	0.58185	0.625764
75.6875	0.018004	0.018818	0.020268	0.020945	0.025924	0.018216	0.04387	0.018192	0.020569	0.024364	0.031357	0.024647		75.6875	0.068004	0.118818	0.170268	0.220945	0.275924	0.318216	0.39387	0.418192	0.470569	0.524364	0.581357	0.624647
75.7641	0.016521	0.019643	0.022222	0.019266	0.023882	0.016081	0.042303	0.015993	0.020032	0.024604	0.029995	0.023451		75.7641	0.066521	0.119643	0.172222	0.219266	0.273882	0.316081	0.392303	0.415993	0.470032	0.524604	0.579995	0.623451
75.8407	0.0149	0.020144	0.024363	0.017724	0.02218	0.014271	0.04116	0.01465	0.019089	0.023957	0.028273	0.021791		75.8407	0.0649	0.120144	0.174363	0.217724	0.27218	0.314271	0.39116	0.41465	0.469089	0.523957	0.578273	0.621791
75.9172	0.012721	0.018616	0.02465	0.017222	0.021597	0.013166	0.040877	0.01429	0.017884	0.022553	0.027042	0.020018		75.9172	0.062721	0.118616	0.17465	0.217222	0.271597	0.313166	0.390877	0.41429	0.467884	0.522553	0.577042	0.620018
75.9938	0.010533	0.015995	0.022373	0.017978	0.021609	0.012393	0.041203	0.014513	0.017081	0.020991	0.026929	0.018783		75.9938	0.060533	0.115995	0.172373	0.217978	0.271609	0.312393	0.391203	0.414513	0.467081	0.520991	0.576929	0.618783
76.0704	0.009251	0.014321	0.018746	0.01939	0.021283	0.011386	0.041242	0.014922	0.017164	0.019826	0.027695	0.018277		76.0704	0.059251	0.114321	0.168746	0.21939	0.271283	0.311386	0.391242	0.414922	0.467164	0.519826	0.577695	0.618277
76.147	0.009123	0.013892	0.015575	0.020336	0.020414	0.010081	0.040202	0.015441	0.017831	0.019042	0.028303	0.018227		76.147	0.059123	0.113892	0.165575	0.220336	0.270414	0.310081	0.390202	0.415441	0.467831	0.519042	0.578303	0.618227
76.2235	0.00967	0.012987	0.013729	0.019908	0.019604	0.008969	0.038229	0.016187	0.018212	0.018144	0.027784	0.018504		76.2235	0.05967	0.112987	0.163729	0.219908	0.269604	0.308969	0.388229	0.416187	0.468212	0.518144	0.577784	0.618504
76.3001	0.01042	0.010274	0.012984	0.018177	0.019427	0.008482	0.036404	0.017272	0.017713	0.016744	0.026072	0.019338		76.3001	0.06042	0.110274	0.162984	0.218177	0.269427	0.308482	0.386404	0.417272	0.467713	0.516744	0.576072	0.619338
76.3767	0.011259	0.006492	0.012898	0.016151	0.019692	0.008445	0.035718	0.018798	0.016543	0.01497	0.024033	0.020799		76.3767	0.061259	0.106492	0.162898	0.216151	0.269692	0.308445	0.385718	0.418798	0.466543	0.51497	0.574033	0.620799
76.4533	0.012113	0.003416	0.013349	0.014824	0.019515	0.008161	0.036087	0.020831	0.015387	0.013296	0.022677	0.022314		76.4533	0.062113	0.103416	0.163349	0.214824	0.269515	0.308161	0.386087	0.420831	0.465387	0.513296	0.572677	0.622314
76.5298	0.012781	0.001918	0.014319	0.014361	0.018116	0.007024	0.036488	0.023169	0.014688	0.012062	0.022185	0.022968		76.5298	0.062781	0.101918	0.164319	0.214361	0.268116	0.307024	0.386488	0.423169	0.464688	0.512062	0.572185	0.622968
76.6064	0.013221	0.00162	0.015577	0.014258	0.015591	0.005121	0.036026	0.025246	0.014355	0.011188	0.021667	0.022323		76.6064	0.063221	0.10162	0.165577	0.214258	0.265591	0.305121	0.386026	0.425246	0.464355	0.511188	0.571667	0.622323
76.683	0.013673	0.001954	0.016706	0.014002	0.01289	0.003335	0.034665	0.026464	0.01409	0.010262	0.020101	0.020843		76.683	0.063673	0.101954	0.166706	0.214002	0.26289	0.303335	0.384665	0.426464	0.46409	0.510262	0.570101	0.620843
76.7596	0.014294	0.002763	0.017254	0.013381	0.010983	0.002778	0.032976	0.026713	0.013774	0.008868	0.017712	0.019455		76.7596	0.064294	0.102763	0.167254	0.213381	0.260983	0.302778	0.382976	0.426713	0.463774	0.508868	0.567712	0.619455
76.8361	0.014917	0.003917	0.016814	0.012523	0.010207	0.00386	0.031501	0.026427	0.013477	0.006901	0.01617	0.018718		76.8361	0.064917	0.103917	0.166814	0.212523	0.260207	0.30386	0.381501	0.426427	0.463477	0.506901	0.56617	0.618718
76.9127	0.01536	0.005042	0.015267	0.012034	0.010463	0.005809	0.030536	0.026117	0.013241	0.004698	0.016932	0.018456		76.9127	0.06536	0.105042	0.165267	0.212034	0.260463	0.305809	0.380536	0.426117	0.463241	0.504698	0.566932	0.618456
76.9893	0.015745	0.005938	0.013124	0.012778	0.011729	0.00724	0.030227	0.025886	0.013027	0.002863	0.01934	0.018135		76.9893	0.065745	0.105938	0.163124	0.212778	0.261729	0.30724	0.380227	0.425886	0.463027	0.502863	0.56934	0.618135
77.0659	0.01618	0.006893	0.0114	0.01482	0.013907	0.007378	0.030475	0.025421	0.012844	0.001847	0.020853	0.017408		77.0659	0.06618	0.106893	0.1614	0.21482	0.263907	0.307378	0.380475	0.425421	0.462844	0.501847	0.570853	0.617408
77.1424	0.016232	0.008248	0.010783	0.016621	0.016248	0.006727	0.030741	0.0243	0.012793	0.001587	0.019478	0.016187		77.1424	0.066232	0.108248	0.160783	0.216621	0.266248	0.306727	0.380741	0.4243	0.462793	0.501587	0.569478	0.616187
77.219	0.015122	0.009873	0.010952	0.016099	0.017501	0.006441	0.030291	0.022289	0.01294	0.00155	0.015745	0.014416		77.219	0.065122	0.109873	0.160952	0.216099	0.267501	0.306441	0.380291	0.422289	0.46294	0.50155	0.565745	0.614416
77.2956	0.012543	0.011309	0.010926	0.012979	0.016948	0.007063	0.028832	0.019555	0.013189	0.001212	0.012017	0.012185		77.2956	0.062543	0.111309	0.160926	0.212979	0.266948	0.307063	0.378832	0.419555	0.463189	0.501212	0.562017	0.612185
77.3722	0.00909	0.012251	0.010173	0.009563	0.015055	0.007905	0.026851	0.016764	0.013307	0.000528	0.010092	0.010108		77.3722	0.05909	0.112251	0.160173	0.209563	0.265055	0.307905	0.376851	0.416764	0.463307	0.500528	0.560092	0.610108
77.4487	0.005767	0.012653	0.009158	0.008546	0.012901	0.007639	0.025294	0.014809	0.013045	-6.1e-05	0.009873	0.009137		77.4487	0.055767	0.112653	0.159158	0.208546	0.262901	0.307639	0.375294	0.414809	0.463045	0.499939	0.559873	0.609137
77.5253	0.003207	0.012481	0.008732	0.0102	0.011215	0.005543	0.024942	0.014084	0.012318	-3.9e-05	0.010229	0.009585		77.5253	0.053207	0.112481	0.158732	0.2102	0.261215	0.305543	0.374942	0.414084	0.462318	0.499961	0.560229	0.609585
77.6019	0.001472	0.011689	0.009121	0.012256	0.010184	0.002325	0.025934	0.013994	0.011312	0.000892	0.010543	0.010507		77.6019	0.051472	0.111689	0.159121	0.212256	0.260184	0.302325	0.375934	0.413994	0.461312	0.500892	0.560543	0.610507
77.6785	0.000441	0.010417	0.009635	0.012494	0.009857	-0.00024	0.027606	0.013436	0.010362	0.002857	0.011123	0.010468		77.6785	0.050441	0.110417	0.159635	0.212494	0.259857	0.29976	0.377606	0.413436	0.460362	0.502857	0.561123	0.610468
77.755	0.000107	0.008952	0.009303	0.010881	0.010245	-0.0007	0.028771	0.011922	0.009599	0.005812	0.012433	0.00898		77.755	0.050107	0.108952	0.159303	0.210881	0.260245	0.2993	0.378771	0.411922	0.459599	0.505812	0.562433	0.60898
77.8316	0.000458	0.007513	0.007724	0.00901	0.011066	0.000823	0.028526	0.00998	0.008735	0.009202	0.014321	0.006867		77.8316	0.050458	0.107513	0.157724	0.20901	0.261066	0.300823	0.378526	0.40998	0.458735	0.509202	0.564321	0.606867
77.9082	0.001224	0.006273	0.005419	0.008039	0.011853	0.002795	0.027077	0.008279	0.007421	0.011774	0.016008	0.005163		77.9082	0.051224	0.106273	0.155419	0.208039	0.261853	0.302795	0.377077	0.408279	0.457421	0.511774	0.566008	0.605163
77.9848	0.001975	0.00553	0.003475	0.007775	0.012439	0.003754	0.025573	0.006638	0.005884	0.012257	0.016646	0.00402		77.9848	0.051975	0.10553	0.153475	0.207775	0.262439	0.303754	0.375573	0.406638	0.455884	0.512257	0.566646	0.60402
78.0613	0.002534	0.005474	0.002793	0.007579	0.01305	0.003543	0.02485	0.004313	0.005032	0.010557	0.015913	0.002856		78.0613	0.052534	0.105474	0.152793	0.207579	0.26305	0.303543	0.37485	0.404313	0.455032	0.510557	0.565913	0.602856
78.1379	0.003211	0.005671	0.003478	0.007501	0.013768	0.002974	0.024456	0.001232	0.005714	0.008038	0.014234	0.001257		78.1379	0.053211	0.105671	0.153478	0.207501	0.263768	0.302974	0.374456	0.401232	0.455714	0.508038	0.564234	0.601257
78.2145	0.004439	0.005175	0.004853	0.008128	0.014165	0.00257	0.02326	-0.001541	0.007839	0.006321	0.012481	-0.000532		78.2145	0.054439	0.105175	0.154853	0.208128	0.264165	0.30257	0.37326	0.398459	0.457839	0.506321	0.562481	0.599468
78.2911	0.006149	0.003502	0.006018	0.009582	0.013743	0.00209	0.021013	-0.002807	0.010296	0.005851	0.011393	-0.001793		78.2911	0.056149	0.103502	0.156018	0.209582	0.263743	0.30209	0.371013	0.397193	0.460296	0.505851	0.561393	0.598207
78.3676	0.007629	0.001333	0.006403	0.011111	0.012628	0.001219	0.018861	-0.002445	0.011778	0.005913	0.011246	-0.00172		78.3676	0.057629	0.101333	0.156403	0.211111	0.262628	0.301219	0.368861	0.397555	0.461778	0.505913	0.561246	0.59828
78.4442	0.008151	-8.4e-05	0.005912	0.011837	0.011624	0.000153	0.018112	-0.001345	0.011686	0.005915	0.011952	0.000136		78.4442	0.058151	0.099916	0.155912	0.211837	0.261624	0.300153	0.368112	0.398655	0.461686	0.505915	0.561952	0.600136
78.5208	0.007655	-0.000243	0.004841	0.011664	0.011543	-0.000791	0.018799	-0.000285	0.010413	0.006149	0.013242	0.003318		78.5208	0.057655	0.099757	0.154841	0.211664	0.261543	0.299209	0.368799	0.399715	0.460413	0.506149	0.563242	0.603318
78.5974	0.006746	0.000134	0.003874	0.011207	0.012499	-0.001722	0.019789	0.000764	0.008936	0.007135	0.014628	0.006361		78.5974	0.056746	0.100134	0.153874	0.211207	0.262499	0.298278	0.369789	0.400764	0.458936	0.507135	0.564628	0.606361
78.6739	0.006067	-4.6e-05	0.003909	0.010943	0.013775	-0.002891	0.020135	0.002181	0.008108	0.008678	0.015449	0.007724		78.6739	0.056067	0.099954	0.153909	0.210943	0.263775	0.297109	0.370135	0.402181	0.458108	0.508678	0.565449	0.607724
78.7505	0.005806	-0.00107	0.005379	0.010751	0.014297	-0.004033	0.019878	0.003883	0.008092	0.010047	0.015297	0.007083		78.7505	0.055806	0.09893	0.155379	0.210751	0.264297	0.295967	0.369878	0.403883	0.458092	0.510047	0.565297	0.607083
78.8271	0.005766	-0.002161	0.007514	0.010368	0.013398	-0.004493	0.019529	0.005251	0.008303	0.010906	0.014405	0.00556		78.8271	0.055766	0.097839	0.157514	0.210368	0.263398	0.295507	0.369529	0.405251	0.458303	0.510906	0.564405	0.60556
78.9037	0.005711	-0.002282	0.008625	0.00995	0.011363	-0.004062	0.019228	0.00579	0.007949	0.01158	0.013432	0.004572		78.9037	0.055711	0.097718	0.158625	0.20995	0.261363	0.295938	0.369228	0.40579	0.457949	0.51158	0.563432	0.604572
78.9802	0.005639	-0.001164	0.007553	0.009879	0.00926	-0.003301	0.018764	0.005645	0.0068	0.01233	0.012864	0.004638		78.9802	0.055639	0.098836	0.157553	0.209879	0.25926	0.296699	0.368764	0.405645	0.4568	0.51233	0.562864	0.604638
79.0568	0.005796	0.000359	0.004867	0.010136	0.008088	-0.002888	0.018142	0.005374	0.005432	0.01279	0.012856	0.005336		79.0568	0.055796	0.100359	0.154867	0.210136	0.258088	0.297112	0.368142	0.405374	0.455432	0.51279	0.562856	0.605336
79.1334	0.006416	0.000986	0.002381	0.010238	0.007929	-0.002888	0.017673	0.00531	0.004645	0.012358	0.013553	0.00601		79.1334	0.056416	0.100986	0.152381	0.210238	0.257929	0.297112	0.367673	0.40531	0.454645	0.512358	0.563553	0.60601
79.21	0.00729	-1e-06	0.00144	0.009894	0.007952	-0.002843	0.017487	0.005289	0.004708	0.01095	0.015127	0.006213		79.21	0.05729	0.099999	0.15144	0.209894	0.257952	0.297157	0.367487	0.405289	0.454708	0.51095	0.565127	0.606213
79.2865	0.007702	-0.002226	0.001911	0.009499	0.007276	-0.002351	0.017337	0.004993	0.00526	0.009086	0.017257	0.00576		79.2865	0.057702	0.097774	0.151911	0.209499	0.257276	0.297649	0.367337	0.404993	0.45526	0.509086	0.567257	0.60576
79.3631	0.007055	-0.004681	0.002883	0.009828	0.005839	-0.001387	0.017073	0.004405	0.005922	0.007353	0.018924	0.004836		79.3631	0.057055	0.095319	0.152883	0.209828	0.255839	0.298613	0.367073	0.404405	0.455922	0.507353	0.568924	0.604836
79.4397	0.005609	-0.006587	0.003903	0.011264	0.004406	-0.000211	0.017031	0.003752	0.006715	0.006006	0.019204	0.00409		79.4397	0.055609	0.093413	0.153903	0.211264	0.254406	0.299789	0.367031	0.403752	0.456715	0.506006	0.569204	0.60409
79.5162	0.004308	-0.007716	0.005112	0.01334	0.003788	0.000828	0.017589	0.00304	0.007737	0.00507	0.018226	0.004221		79.5162	0.054308	0.092284	0.155112	0.21334	0.253788	0.300828	0.367589	0.40304	0.457737	0.50507	0.568226	0.604221
79.5928	0.003762	-0.007961	0.006399	0.014956	0.004123	0.001509	0.018461	0.001886	0.008629	0.004556	0.017013	0.005319		79.5928	0.053762	0.092039	0.156399	0.214956	0.254123	0.301509	0.368461	0.401886	0.458629	0.504556	0.567013	0.605319
79.6694	0.003643	-0.006923	0.007139	0.015065	0.00492	0.001947	0.018822	-4.4e-05	0.008736	0.004446	0.016323	0.006789		79.6694	0.053643	0.093077	0.157139	0.215065	0.25492	0.301947	0.368822	0.399956	0.458736	0.504446	0.566323	0.606789
79.746	0.003206	-0.004212	0.007072	0.01339	0.005692	0.002445	0.018245	-0.00253	0.007889	0.00462	0.015946	0.007971		79.746	0.053206	0.095788	0.157072	0.21339	0.255692	0.302445	0.368245	0.39747	0.457889	0.50462	0.565946	0.607971
79.8225	0.002117	-0.00025	0.006949	0.010667	0.006399	0.002913	0.017235	-0.004911	0.006804	0.004884	0.015256	0.008551		79.8225	0.052117	0.09975	0.156949	0.210667	0.256399	0.302913	0.367235	0.395089	0.456804	0.504884	0.565256	0.608551
79.8991	0.000599	0.003401	0.007732	0.008162	0.00725	0.002597	0.016611	-0.006675	0.006505	0.005027	0.014139	0.00831		79.8991	0.050599	0.103401	0.157732	0.208162	0.25725	0.302597	0.366611	0.393325	0.456505	0.505027	0.564139	0.60831
79.9757	-0.000879	0.004942	0.009261	0.006837	0.008213	0.000857	0.01656	-0.007772	0.007435	0.004766	0.013088	0.006911		79.9757	0.049121	0.104942	0.159261	0.206837	0.258213	0.300857	0.36656	0.392228	0.457435	0.504766	0.563088	0.606911
80.0523	-0.001672	0.00391	0.01028	0.006836	0.00886	-0.001637	0.016628	-0.008335	0.009202	0.00375	0.012503	0.004408		80.0523	0.048328	0.10391	0.16028	0.206836	0.25886	0.298363	0.366628	0.391665	0.459202	0.50375	0.562503	0.604408
80.1288	-0.001047	0.001796	0.009865	0.00756	0.008725	-0.002967	0.016535	-0.008282	0.011035	0.001822	0.012199	0.001799		80.1288	0.048953	0.101796	0.159865	0.20756	0.258725	0.297033	0.366535	0.391718	0.461035	0.501822	0.562199	0.601799
80.2054	0.001174	0.000671	0.008342	0.00807	0.007749	-0.001698	0.016589	-0.007378	0.012291	-0.00067	0.011702	0.000435		80.2054	0.051174	0.100671	0.158342	0.20807	0.257749	0.298302	0.366589	0.392622	0.462291	0.49933	0.561702	0.600435
80.282	0.004014	0.001021	0.006543	0.007603	0.006351	0.001491	0.017134	-0.005623	0.012661	-0.002945	0.010847	0.000584		80.282	0.054014	0.101021	0.156543	0.207603	0.256351	0.301491	0.367134	0.394377	0.462661	0.497055	0.560847	0.600584
80.3586	0.005892	0.00134	0.004716	0.00614	0.005072	0.004319	0.017877	-0.00346	0.012271	-0.004395	0.009915	0.000884		80.3586	0.055892	0.10134	0.154716	0.20614	0.255072	0.304319	0.367877	0.39654	0.462271	0.495605	0.559915	0.600884
80.4351	0.005991	0.00017	0.002739	0.004593	0.004165	0.005211	0.018107	-0.001553	0.011664	-0.00519	0.009225	-0.000377		80.4351	0.055991	0.10017	0.152739	0.204593	0.254165	0.305211	0.368107	0.398447	0.461664	0.49481	0.559225	0.599623
80.5117	0.004828	-0.001933	0.001117	0.004031	0.003491	0.004812	0.017519	-0.000376	0.011409	-0.006196	0.008717	-0.003397		80.5117	0.054828	0.098067	0.151117	0.204031	0.253491	0.304812	0.367519	0.399624	0.461409	0.493804	0.558717	0.596603
80.5883	0.003446	-0.003133	0.000888	0.004449	0.002834	0.004966	0.016543	6e-05	0.01153	-0.008076	0.008045	-0.006541		80.5883	0.053446	0.096867	0.150888	0.204449	0.252834	0.304966	0.366543	0.40006	0.46153	0.491924	0.558045	0.593459
80.6649	0.002459	-0.00274	0.002244	0.004664	0.002287	0.00639	0.015782	0.000144	0.011481	-0.010392	0.007071	-0.007955		80.6649	0.052459	0.09726	0.152244	0.204664	0.252287	0.30639	0.365782	0.400144	0.461481	0.489608	0.557071	0.592045
80.7414	0.002047	-0.001909	0.003789	0.00383	0.002245	0.007766	0.015343	0.000348	0.010833	-0.011756	0.006153	-0.00734		80.7414	0.052047	0.098091	0.153789	0.20383	0.252245	0.307766	0.365343	0.400348	0.460833	0.488244	0.556153	0.59266
80.818	0.002374	-0.001705	0.003779	0.002763	0.002938	0.007231	0.014876	0.000869	0.009798	-0.011049	0.005853	-0.006034		80.818	0.052374	0.098295	0.153779	0.202763	0.252938	0.307231	0.364876	0.400869	0.459798	0.488951	0.555853	0.593966
80.8946	0.003488	-0.001515	0.002054	0.003035	0.004081	0.004442	0.014131	0.00152	0.008846	-0.008535	0.006379	-0.005548		80.8946	0.053488	0.098485	0.152054	0.203035	0.254081	0.304442	0.364131	0.40152	0.458846	0.491465	0.556379	0.594452
80.9712	0.004955	-0.000191	0.000359	0.004764	0.005141	0.000889	0.013272	0.001967	0.008006	-0.005648	0.00744	-0.006244		80.9712	0.054955	0.099809	0.150359	0.204764	0.255141	0.300889	0.363272	0.401967	0.458006	0.494352	0.55744	0.593756
81.0477	0.006011	0.001899	0.000625	0.006119	0.005879	-0.001603	0.012598	0.002078	0.006872	-0.003688	0.008597	-0.007346		81.0477	0.056011	0.101899	0.150625	0.206119	0.255879	0.298397	0.362598	0.402078	0.456872	0.496312	0.558597	0.592654
81.1243	0.006212	0.003118	0.003007	0.005455	0.006398	-0.002328	0.012114	0.002053	0.005274	-0.002834	0.009583	-0.00787		81.1243	0.056212	0.103118	0.153007	0.205455	0.256398	0.297672	0.362114	0.402053	0.455274	0.497166	0.559583	0.59213
81.2009	0.005794	0.002736	0.005659	0.003356	0.006672	-0.001725	0.011512	0.002202	0.003608	-0.002437	0.010266	-0.007333		81.2009	0.055794	0.102736	0.155659	0.203356	0.256672	0.298275	0.361512	0.402202	0.453608	0.497563	0.560266	0.592667
81.2775	0.0054	0.001765	0.006395	0.001817	0.006333	-0.000491	0.010555	0.002581	0.00243	-0.002017	0.010567	-0.005774		81.2775	0.0554	0.101765	0.156395	0.201817	0.256333	0.299509	0.360555	0.402581	0.45243	0.497983	0.560567	0.594226
81.354	0.005491	0.001379	0.004617	0.001743	0.00516	0.00097	0.009384	0.002848	0.00202	-0.001722	0.010633	-0.003456		81.354	0.055491	0.101379	0.154617	0.201743	0.25516	0.30097	0.359384	0.402848	0.45202	0.498278	0.560633	0.596544
81.4306	0.005852	0.001461	0.001703	0.002206	0.003599	0.002449	0.008421	0.002541	0.002456	-0.001903	0.010923	-0.0007		81.4306	0.055852	0.101461	0.151703	0.202206	0.253599	0.302449	0.358421	0.402541	0.452456	0.498097	0.560923	0.5993
81.5072	0.005688	0.001285	-0.000453	0.002292	0.002505	0.003721	0.008009	0.001547	0.003756	-0.00252	0.011747	0.002122		81.5072	0.055688	0.101285	0.149547	0.202292	0.252505	0.303721	0.358009	0.401547	0.453756	0.49748	0.561747	0.602122
81.5838	0.004469	0.00086	-0.001164	0.002639	0.002339	0.004579	0.008172	0.000253	0.005636	-0.003117	0.012717	0.004576		81.5838	0.054469	0.10086	0.148836	0.202639	0.252339	0.304579	0.358172	0.400253	0.455636	0.496883	0.562717	0.604576
81.6603	0.002799	0.000731	-0.001115	0.004313	0.002823	0.004935	0.00869	-0.000822	0.00729	-0.003298	0.012919	0.006175		81.6603	0.052799	0.100731	0.148885	0.204313	0.252823	0.304935	0.35869	0.399178	0.45729	0.496702	0.562919	0.606175
81.7369	0.002049	0.000889	-0.001037	0.006673	0.003391	0.004868	0.009327	-0.001492	0.007776	-0.003146	0.011799	0.006464		81.7369	0.052049	0.100889	0.148963	0.206673	0.253391	0.304868	0.359327	0.398508	0.457776	0.496854	0.561799	0.606464
81.8135	0.002822	0.000826	-0.000732	0.00743	0.003761	0.004658	0.009948	-0.001898	0.006705	-0.003167	0.009744	0.005359		81.8135	0.052822	0.100826	0.149268	0.20743	0.253761	0.304658	0.359948	0.398102	0.456705	0.496833	0.559744	0.605359
81.8901	0.004256	0.000606	0.000361	0.005126	0.003975	0.004689	0.010471	-0.002078	0.004422	-0.003789	0.007702	0.003568		81.8901	0.054256	0.100606	0.150361	0.205126	0.253975	0.304689	0.360471	0.397922	0.454422	0.496211	0.557702	0.603568
81.9666	0.005319	0.000918	0.002081	0.000934	0.004079	0.005054	0.010783	-0.001765	0.001604	-0.004789	0.006403	0.002514		81.9666	0.055319	0.100918	0.152081	0.200934	0.254079	0.305054	0.360783	0.398235	0.451604	0.495211	0.556403	0.602514
82.0432	0.006323	0.001845	0.003546	-0.002421	0.004053	0.005257	0.010762	-0.000726	-0.001133	-0.005246	0.00605	0.003409		82.0432	0.056323	0.101845	0.153546	0.197579	0.254053	0.305257	0.360762	0.399274	0.448867	0.494754	0.55605	0.603409
82.1198	0.008222	0.002437	0.004089	-0.003214	0.004056	0.004603	0.010384	0.000812	-0.003312	-0.004266	0.006521	0.006132		82.1198	0.058222	0.102437	0.154089	0.196786	0.254056	0.304603	0.360384	0.400812	0.446688	0.495734	0.556521	0.606132
82.1964	0.010556	0.002083	0.003699	-0.001887	0.004496	0.003023	0.009764	0.002174	-0.004653	-0.00193	0.007506	0.009143		82.1964	0.060556	0.102083	0.153699	0.198113	0.254496	0.303023	0.359764	0.402174	0.445347	0.49807	0.557506	0.609143
82.2729	0.011281	0.001665	0.002575	-0.000115	0.005635	0.001262	0.009017	0.002667	-0.005234	0.000613	0.008481	0.010774		82.2729	0.061281	0.101665	0.152575	0.199885	0.255635	0.301262	0.359017	0.402667	0.444766	0.500613	0.558481	0.610774
82.3495	0.009222	0.002569	0.000864	0.000655	0.007096	3.7e-05	0.008082	0.002036	-0.005409	0.002136	0.008878	0.010681		82.3495	0.059222	0.102569	0.150864	0.200655	0.257096	0.300037	0.358082	0.402036	0.444591	0.502136	0.558878	0.610681
82.4261	0.005902	0.004711	-0.000945	-0.000142	0.007965	-0.000802	0.006796	0.000698	-0.005376	0.00238	0.008478	0.009889		82.4261	0.055902	0.104711	0.149055	0.199858	0.257965	0.299198	0.356796	0.400698	0.444624	0.50238	0.558478	0.609889
82.5027	0.004075	0.006325	-0.001916	-0.002165	0.007549	-0.001947	0.005208	-0.000415	-0.00492	0.001991	0.007535	0.009413		82.5027	0.054075	0.106325	0.148084	0.197835	0.257549	0.298053	0.355208	0.399585	0.44508	0.501991	0.557535	0.609413
82.5792	0.004823	0.00582	-0.001451	-0.004303	0.00606	-0.003559	0.003761	-0.00056	-0.003756	0.001568	0.006392	0.009123		82.5792	0.054823	0.10582	0.148549	0.195697	0.25606	0.296441	0.353761	0.39944	0.446244	0.501568	0.556392	0.609123
82.6558	0.006865	0.003338	-2.3e-05	-0.005135	0.004418	-0.004895	0.002973	2.5e-05	-0.002083	0.001094	0.005108	0.008177		82.6558	0.056865	0.103338	0.149977	0.194865	0.254418	0.295105	0.352973	0.400025	0.447917	0.501094	0.555108	0.608177
82.7324	0.008545	0.0003	0.00124	-0.003863	0.003387	-0.005096	0.002881	0.00023	-0.00062	0.000329	0.003575	0.006331		82.7324	0.058545	0.1003	0.15124	0.196137	0.253387	0.294904	0.352881	0.40023	0.44938	0.500329	0.553575	0.606331
82.809	0.009598	-0.00202	0.001624	-0.000976	0.002975	-0.004078	0.002945	-0.000633	-5.6e-05	-0.000557	0.001903	0.004366		82.809	0.059598	0.09798	0.151624	0.199024	0.252975	0.295922	0.352945	0.399367	0.449944	0.499443	0.551903	0.604366
82.8855	0.010772	-0.003106	0.00124	0.00207	0.002661	-0.00251	0.002609	-0.001737	-0.000547	-0.001038	0.000496	0.003169		82.8855	0.060772	0.096894	0.15124	0.20207	0.252661	0.29749	0.352609	0.398263	0.449453	0.498962	0.550496	0.603169
82.9621	0.012453	-0.002877	0.000603	0.003854	0.002009	-0.001139	0.001858	-0.001416	-0.001773	-0.000787	-0.000331	0.00279		82.9621	0.062453	0.097123	0.150603	0.203854	0.252009	0.298861	0.351858	0.398584	0.448227	0.499213	0.549669	0.60279
83.0387	0.014191	-0.001553	0.000186	0.003749	0.000982	-0.000362	0.001156	0.000946	-0.003355	6.4e-05	-0.000675	0.002668		83.0387	0.064191	0.098447	0.150186	0.203749	0.250982	0.299638	0.351156	0.400946	0.446645	0.500064	0.549325	0.602668
83.1153	0.015272	8e-05	0.00026	0.002045	-8.7e-05	-0.00025	0.000979	0.004103	-0.005066	0.001188	-0.000937	0.002427		83.1153	0.065272	0.10008	0.15026	0.202045	0.249913	0.29975	0.350979	0.404103	0.444934	0.501188	0.549063	0.602427
83.1918	0.015295	0.000903	0.000697	-0.000275	-0.000628	-0.000647	0.001541	0.006199	-0.006613	0.002309	-0.001425	0.001961		83.1918	0.065295	0.100903	0.150697	0.199725	0.249372	0.299353	0.351541	0.406199	0.443387	0.502309	0.548575	0.601961
83.2684	0.014221	0.000477	0.000891	-0.001984	-0.000131	-0.001142	0.002789	0.006471	-0.00741	0.003133	-0.002144	0.00092		83.2684	0.064221	0.100477	0.150891	0.198016	0.249869	0.298858	0.352789	0.406471	0.44259	0.503133	0.547856	0.60092
83.345	0.012223	-0.000331	0.000298	-0.002392	0.001288	-0.00121	0.0043	0.005471	-0.006837	0.003275	-0.002956	-0.001218		83.345	0.062223	0.099669	0.150298	0.197608	0.251288	0.29879	0.3543	0.405471	0.443163	0.503275	0.547044	0.598782
83.4216	0.009624	-0.000158	-0.000803	-0.002016	0.00267	-0.000585	0.005247	0.004089	-0.0049	0.002501	-0.003854	-0.004205		83.4216	0.059624	0.099842	0.149197	0.197984	0.25267	0.299415	0.355247	0.404089	0.4451	0.502501	0.546146	0.595795
83.4981	0.006914	0.001322	-0.001478	-0.002226	0.00295	0.000435	0.00493	0.002949	-0.002539	0.00107	-0.004946	-0.00659		83.4981	0.056914	0.101322	0.148522	0.197774	0.25295	0.300435	0.35493	0.402949	0.447461	0.50107	0.545054	0.59341
83.5747	0.004706	0.00291	-0.001225	-0.003774	0.002035	0.001108	0.003612	0.002529	-0.001032	-0.000274	-0.006078	-0.006776		83.5747	0.054706	0.10291	0.148775	0.196226	0.252035	0.301108	0.353612	0.402529	0.448968	0.499726	0.543922	0.593224
83.6513	0.003457	0.003041	-0.000522	-0.005636	0.000873	0.000697	0.002501	0.003056	-0.000938	-0.000731	-0.006588	-0.00458		83.6513	0.053457	0.103041	0.149478	0.194364	0.250873	0.300697	0.352501	0.403056	0.449062	0.499269	0.543412	0.59542
83.7279	0.003091	0.00131	-6.4e-05	-0.005739	0.00031	-0.001037	0.002524	0.004	-0.00167	2e-05	-0.005715	-0.001509		83.7279	0.053091	0.10131	0.149936	0.194261	0.25031	0.298963	0.352524	0.404	0.44833	0.50002	0.544285	0.598491
83.8044	0.003012	-0.001273	0.00013	-0.003183	0.000212	-0.00356	0.003275	0.004231	-0.002154	0.001569	-0.003466	0.000576		83.8044	0.053012	0.098727	0.15013	0.196817	0.250212	0.29644	0.353275	0.404231	0.447846	0.501569	0.546534	0.600576
83.881	0.002722	-0.003345	0.00041	0.000437	-5.2e-05	-0.005711	0.003575	0.003044	-0.001832	0.003054	-0.000994	0.000967		83.881	0.052722	0.096655	0.15041	0.200437	0.249948	0.294289	0.353575	0.403044	0.448168	0.503054	0.549006	0.600967
83.9576	0.002357	-0.004242	0.000621	0.002387	-0.00055	-0.00634	0.00301	0.000769	-0.000928	0.003865	0.000189	0.00043		83.9576	0.052357	0.095758	0.150621	0.202387	0.24945	0.29366	0.35301	0.400769	0.449072	0.503865	0.550189	0.60043
84.0342	0.002338	-0.004148	0.000183	0.001618	-0.000674	-0.005168	0.002438	-0.001913	0.000126	0.004216	-0.000462	0.000267		84.0342	0.052338	0.095852	0.150183	0.201618	0.249326	0.294832	0.352438	0.398087	0.450126	0.504216	0.549538	0.600267
84.1107	0.00257	-0.003649	-0.000977	-0.000146	-1e-05	-0.003133	0.002783	-0.004864	0.001276	0.00489	-0.002058	0.001066		84.1107	0.05257	0.096351	0.149023	0.199854	0.24999	0.296867	0.352783	0.395136	0.451276	0.50489	0.547942	0.601066
84.1873	0.002469	-0.003347	-0.002187	-0.000441	0.001114	-0.001732	0.003792	-0.008212	0.002765	0.00625	-0.00321	0.002142		84.1873	0.052469	0.096653	0.147813	0.199559	0.251114	0.298268	0.353792	0.391788	0.452765	0.50625	0.54679	0.602142
84.2639	0.001906	-0.003552	-0.002923	0.001128	0.002075	-0.00178	0.004392	-0.011398	0.004624	0.007551	-0.003319	0.002159		84.2639	0.051906	0.096448	0.147077	0.201128	0.252075	0.29822	0.354392	0.388602	0.454624	0.507551	0.546681	0.602159
84.3405	0.001594	-0.003944	-0.0034	0.002713	0.002654	-0.002748	0.004058	-0.013185	0.006412	0.007545	-0.002859	0.000447		84.3405	0.051594	0.096056	0.1466	0.202713	0.252654	0.297252	0.354058	0.386815	0.456412	0.507545	0.547141	0.600447
84.417	0.002143	-0.003627	-0.0039	0.002778	0.003125	-0.003367	0.003318	-0.012838	0.007499	0.005846	-0.002517	-0.002266		84.417	0.052143	0.096373	0.1461	0.202778	0.253125	0.296633	0.353318	0.387162	0.457499	0.505846	0.547483	0.597734
84.4936	0.003057	-0.001951	-0.00398	0.002022	0.003842	-0.002909	0.002847	-0.010888	0.007606	0.003491	-0.002383	-0.004558		84.4936	0.053057	0.098049	0.14602	0.202022	0.253842	0.297091	0.352847	0.389112	0.457606	0.503491	0.547617	0.595442
84.5702	0.003258	0.000604	-0.002938	0.002291	0.004875	-0.001751	0.002548	-0.008447	0.007037	0.001932	-0.002065	-0.005637		84.5702	0.053258	0.100604	0.147062	0.202291	0.254875	0.298249	0.352548	0.391553	0.457037	0.501932	0.547935	0.594363
84.6468	0.002524	0.002704	-0.000974	0.004152	0.005943	-0.000712	0.001894	-0.006033	0.00643	0.001621	-0.001339	-0.005699		84.6468	0.052524	0.102704	0.149026	0.204152	0.255943	0.299288	0.351894	0.393967	0.45643	0.501621	0.548661	0.594301
84.7233	0.001896	0.003462	0.000779	0.006312	0.006575	-5.9e-05	0.000962	-0.00338	0.006222	0.001801	-0.000412	-0.005097		84.7233	0.051896	0.103462	0.150779	0.206312	0.256575	0.299941	0.350962	0.39662	0.456222	0.501801	0.549588	0.594903
84.7999	0.002498	0.00322	0.001569	0.00723	0.006495	0.000641	0.000616	-0.000269	0.006327	0.001605	0.000445	-0.003763		84.7999	0.052498	0.10322	0.151569	0.20723	0.256495	0.300641	0.350616	0.399731	0.456327	0.501605	0.550445	0.596237
84.8765	0.00425	0.002896	0.001907	0.006487	0.005975	0.001826	0.001436	0.002821	0.006282	0.000972	0.001275	-0.001837		84.8765	0.05425	0.102896	0.151907	0.206487	0.255975	0.301826	0.351436	0.402821	0.456282	0.500972	0.551275	0.598163
84.9531	0.005908	0.002906	0.002766	0.004518	0.005662	0.003391	0.002736	0.004962	0.005733	0.000349	0.002335	-0.00036		84.9531	0.055908	0.102906	0.152766	0.204518	0.255662	0.303391	0.352736	0.404962	0.455733	0.500349	0.552335	0.59964
85.0296	0.00617	0.003024	0.004125	0.001884	0.005828	0.00487	0.003099	0.005492	0.00482	-0.000125	0.003717	-0.000619		85.0296	0.05617	0.103024	0.154125	0.201884	0.255828	0.30487	0.353099	0.405492	0.45482	0.499875	0.553717	0.599381
85.1062	0.004686	0.003006	0.004798	-0.000749	0.005916	0.005884	0.002002	0.004428	0.004136	-0.000724	0.005156	-0.002714		85.1062	0.054686	0.103006	0.154798	0.199251	0.255916	0.305884	0.352002	0.404428	0.454136	0.499276	0.555156	0.597286
85.1828	0.002272	0.002827	0.003765	-0.002611	0.005134	0.006257	0.000595	0.002354	0.004281	-0.00151	0.006155	-0.005269		85.1828	0.052272	0.102827	0.153765	0.197389	0.255134	0.306257	0.350595	0.402354	0.454281	0.49849	0.556155	0.594731
85.2594	0.00035	0.002398	0.001399	-0.003566	0.003515	0.005906	0.000489	3e-06	0.005326	-0.002082	0.006205	-0.006762		85.2594	0.05035	0.102398	0.151399	0.196434	0.253515	0.305906	0.350489	0.400003	0.455326	0.497918	0.556205	0.593238
85.3359	1e-05	0.001572	-0.000757	-0.004526	0.002043	0.004893	0.001909	-0.002089	0.006641	-0.00215	0.005015	-0.006827		85.3359	0.05001	0.101572	0.149243	0.195474	0.252043	0.304893	0.351909	0.397911	0.456641	0.49785	0.555015	0.593173
85.4125	0.00131	0.000524	-0.001305	-0.006382	0.001534	0.003541	0.003449	-0.003665	0.007264	-0.002079	0.002809	-0.006113		85.4125	0.05131	0.100524	0.148695	0.193618	0.251534	0.303541	0.353449	0.396335	0.457264	0.497921	0.552809	0.593887
85.4891	0.003345	-0.000328	-8.9e-05	-0.00855	0.00162	0.002308	0.003777	-0.00458	0.006598	-0.002509	0.000474	-0.005259		85.4891	0.053345	0.099672	0.149911	0.19145	0.25162	0.302308	0.353777	0.39542	0.456598	0.497491	0.550474	0.594741
85.5657	0.004924	-0.000911	0.001712	-0.009323	0.001195	0.001517	0.003106	-0.004691	0.004815	-0.003509	-0.000832	-0.004404		85.5657	0.054924	0.099089	0.151712	0.190677	0.251195	0.301517	0.353106	0.395309	0.454815	0.496491	0.549168	0.595596
85.6422	0.005195	-0.001579	0.002403	-0.007848	-0.000201	0.00127	0.002647	-0.004025	0.002643	-0.004423	-0.00059	-0.003496		85.6422	0.055195	0.098421	0.152403	0.192152	0.249799	0.30127	0.352647	0.395975	0.452643	0.495577	0.54941	0.596504
85.7188	0.003915	-0.002447	0.000994	-0.005213	-0.001869	0.001513	0.00295	-0.003008	0.000819	-0.004615	0.000529	-0.002636		85.7188	0.053915	0.097553	0.150994	0.194787	0.248131	0.301513	0.35295	0.396992	0.450819	0.495385	0.550529	0.597364
85.7954	0.001615	-0.0032	-0.001886	-0.003194	-0.002947	0.001939	0.00339	-0.002327	-0.000242	-0.004089	0.001256	-0.002026		85.7954	0.051615	0.0968	0.148114	0.196806	0.247053	0.301939	0.35339	0.397673	0.449758	0.495911	0.551256	0.597974
85.872	-0.000428	-0.003874	-0.00426	-0.002299	-0.003516	0.001921	0.003254	-0.002434	-0.000435	-0.003222	0.001011	-0.001797		85.872	0.049572	0.096126	0.14574	0.197701	0.246484	0.301921	0.353254	0.397566	0.449565	0.496778	0.551011	0.598203
85.9485	-0.000894	-0.005211	-0.004455	-0.001513	-0.004336	0.000902	0.002694	-0.003232	8e-05	-0.002092	0.000421	-0.001951		85.9485	0.049106	0.094789	0.145545	0.198487	0.245664	0.300902	0.352694	0.396768	0.45008	0.497908	0.550421	0.598049
86.0251	0.0004	-0.007465	-0.002757	0.000162	-0.005668	-0.001002	0.002344	-0.004304	0.000808	-0.000373	0.000418	-0.002352		86.0251	0.0504	0.092535	0.147243	0.200162	0.244332	0.298998	0.352344	0.395696	0.450808	0.499627	0.550418	0.597648
86.1017	0.002155	-0.009234	-0.001165	0.002406	-0.006895	-0.003006	0.002476	-0.005368	0.001041	0.002114	0.001036	-0.002733		86.1017	0.052155	0.090766	0.148835	0.202406	0.243105	0.296994	0.352476	0.394632	0.451041	0.502114	0.551036	0.597267
86.1783	0.002811	-0.008499	-0.001186	0.004016	-0.007351	-0.004412	0.002948	-0.006388	0.000336	0.004958	0.001465	-0.002888		86.1783	0.052811	0.091501	0.148814	0.204016	0.242649	0.295588	0.352948	0.393612	0.450336	0.504958	0.551465	0.597112
86.2548	0.002081	-0.005037	-0.002185	0.004363	-0.007019	-0.005147	0.003647	-0.007288	-0.001089	0.007342	0.001236	-0.002892		86.2548	0.052081	0.094963	0.147815	0.204363	0.242981	0.294853	0.353647	0.392712	0.448911	0.507342	0.551236	0.597108
86.3314	0.001027	-0.001026	-0.00236	0.004046	-0.006201	-0.005387	0.004413	-0.007775	-0.002543	0.008608	0.000869	-0.003029		86.3314	0.051027	0.098974	0.14764	0.204046	0.243799	0.294613	0.354413	0.392225	0.447457	0.508608	0.550869	0.596971
86.408	0.000697	0.001101	-0.001142	0.003987	-0.005016	-0.005003	0.004681	-0.007595	-0.003457	0.008609	0.001107	-0.003479		86.408	0.050697	0.101101	0.148858	0.203987	0.244984	0.294997	0.354681	0.392405	0.446543	0.508609	0.551107	0.596521
86.4846	0.001103	0.000807	0.000155	0.004169	-0.003752	-0.00382	0.003829	-0.006888	-0.003693	0.007683	0.00184	-0.004213		86.4846	0.051103	0.100807	0.150155	0.204169	0.246248	0.29618	0.353829	0.393112	0.446307	0.507683	0.55184	0.595787
86.5611	0.001602	-0.000844	0.000229	0.003758	-0.003287	-0.002323	0.002082	-0.006104	-0.003355	0.006384	0.002253	-0.00518		86.5611	0.051602	0.099156	0.150229	0.203758	0.246713	0.297677	0.352082	0.393896	0.446645	0.506384	0.552253	0.59482
86.6377	0.001892	-0.002818	-0.000549	0.00252	-0.004316	-0.001528	0.000588	-0.005528	-0.002549	0.005208	0.001918	-0.006409		86.6377	0.051892	0.097182	0.149451	0.20252	0.245684	0.298472	0.350588	0.394472	0.447451	0.505208	0.551918	0.593591
86.7143	0.002319	-0.004627	-0.001051	0.00156	-0.00607	-0.001868	0.000244	-0.005016	-0.001464	0.00446	0.001282	-0.007803		86.7143	0.052319	0.095373	0.148949	0.20156	0.24393	0.298132	0.350244	0.394984	0.448536	0.50446	0.551282	0.592197
86.7909	0.003374	-0.005644	-0.001372	0.002122	-0.006596	-0.00251	0.000738	-0.004327	-0.000537	0.004302	0.000974	-0.008983		86.7909	0.053374	0.094356	0.148628	0.202122	0.243404	0.29749	0.350738	0.395673	0.449463	0.504302	0.550974	0.591017
86.8674	0.005071	-0.00509	-0.002766	0.003902	-0.004769	-0.002154	0.001076	-0.003668	-0.000286	0.004782	0.001067	-0.009466		86.8674	0.055071	0.09491	0.147234	0.203902	0.245231	0.297846	0.351076	0.396332	0.449714	0.504782	0.551067	0.590534
86.944	0.006748	-0.003049	-0.005493	0.005204	-0.001595	-0.000423	0.000823	-0.003686	-0.000911	0.005707	0.001267	-0.008918		86.944	0.056748	0.096951	0.144507	0.205204	0.248405	0.299577	0.350823	0.396314	0.449089	0.505707	0.551267	0.591082
87.0206	0.0074	-0.000815	-0.00776	0.004785	0.000966	0.001798	0.00042	-0.004774	-0.002079	0.006528	0.001479	-0.007228		87.0206	0.0574	0.099185	0.14224	0.204785	0.250966	0.301798	0.35042	0.395226	0.447921	0.506528	0.551479	0.592772
87.0972	0.006451	0.000317	-0.00745	0.002955	0.002149	0.003371	0.000389	-0.006467	-0.003066	0.006644	0.001733	-0.004553		87.0972	0.056451	0.100317	0.14255	0.202955	0.252149	0.303371	0.350389	0.393533	0.446934	0.506644	0.551733	0.595447
87.1737	0.004401	0.000435	-0.004416	0.000696	0.002789	0.003959	0.000734	-0.007741	-0.003133	0.006005	0.001702	-0.001511		87.1737	0.054401	0.100435	0.145584	0.200696	0.252789	0.303959	0.350734	0.392259	0.446867	0.506005	0.551702	0.598489
87.2503	0.00248	0.000902	-0.00049	-0.001554	0.003731	0.004031	0.00126	-0.008022	-0.001943	0.005286	0.000835	0.000901		87.2503	0.05248	0.100902	0.14951	0.198446	0.253731	0.304031	0.35126	0.391978	0.448057	0.505286	0.550835	0.600901
87.3269	0.001406	0.002917	0.002435	-0.003788	0.004552	0.004108	0.002037	-0.00777	9.3e-05	0.005204	-0.000805	0.002018		87.3269	0.051406	0.102917	0.152435	0.196212	0.254552	0.304108	0.352037	0.39223	0.450093	0.505204	0.549195	0.602018
87.4035	0.000661	0.006243	0.003697	-0.005716	0.004107	0.004247	0.003165	-0.007916	0.001894	0.005678	-0.002197	0.002204		87.4035	0.050661	0.106243	0.153697	0.194284	0.254107	0.304247	0.353165	0.392084	0.451894	0.505678	0.547803	0.602204
87.48	-0.000655	0.009221	0.003534	-0.00693	0.001967	0.004171	0.004277	-0.008752	0.002377	0.005903	-0.002216	0.002505		87.48	0.049345	0.109221	0.153534	0.19307	0.251967	0.304171	0.354277	0.391248	0.452377	0.505903	0.547784	0.602505
87.5566	-0.00244	0.010108	0.002372	-0.007552	-0.000965	0.003679	0.004693	-0.009592	0.001247	0.005316	-0.00076	0.003405		87.5566	0.04756	0.110108	0.152372	0.192448	0.249035	0.303679	0.354693	0.390408	0.451247	0.505316	0.54924	0.603405
87.6332	-0.003569	0.008696	0.000715	-0.007939	-0.00311	0.002856	0.00414	-0.009637	-0.0009	0.004247	0.001202	0.004205		87.6332	0.046431	0.108696	0.150715	0.192061	0.24689	0.302856	0.35414	0.390363	0.4491	0.504247	0.551202	0.604205
87.7097	-0.003346	0.006663	-0.000886	-0.007778	-0.003373	0.002015	0.003091	-0.008995	-0.003214	0.003456	0.00264	0.003924		87.7097	0.046654	0.106663	0.149114	0.192222	0.246627	0.302015	0.353091	0.391005	0.446786	0.503456	0.55264	0.603924
87.7863	-0.002403	0.005924	-0.002197	-0.00623	-0.001915	0.001521	0.002301	-0.008579	-0.005171	0.00321	0.003264	0.002665		87.7863	0.047597	0.105924	0.147803	0.19377	0.248085	0.301521	0.352301	0.391421	0.444829	0.50321	0.553264	0.602665
87.8629	-0.001825	0.006561	-0.003445	-0.003254	-2.8e-05	0.001592	0.002084	-0.008998	-0.006454	0.003104	0.00332	0.001658		87.8629	0.048175	0.106561	0.146555	0.196746	0.249972	0.301592	0.352084	0.391002	0.443546	0.503104	0.55332	0.601658
87.9395	-0.001793	0.006793	-0.00483	-0.000184	0.000908	0.00211	0.002122	-0.009776	-0.006635	0.002707	0.002998	0.00187		87.9395	0.048207	0.106793	0.14517	0.199816	0.250908	0.30211	0.352122	0.390224	0.443365	0.502707	0.552998	0.60187
88.016	-0.00163	0.005234	-0.00612	0.001481	0.000554	0.002634	0.001853	-0.009876	-0.005419	0.002077	0.002359	0.002953		88.016	0.04837	0.105234	0.14388	0.201481	0.250554	0.302634	0.351853	0.390124	0.444581	0.502077	0.552359	0.602953
88.0926	-0.001027	0.002661	-0.006901	0.001611	-0.00029	0.002714	0.000994	-0.008876	-0.003208	0.001559	0.001729	0.003832		88.0926	0.048973	0.102661	0.143099	0.201611	0.24971	0.302714	0.350994	0.391124	0.446792	0.501559	0.551729	0.603832
88.1692	-0.000579	0.00107	-0.006952	0.001393	-0.000709	0.002322	-0.000221	-0.007415	-0.001056	0.001304	0.001718	0.004109		88.1692	0.049421	0.10107	0.143048	0.201393	0.249291	0.302322	0.349779	0.392585	0.448944	0.501304	0.551718	0.604109
88.2458	-0.00094	0.001339	-0.006187	0.001929	-0.000573	0.001925	-0.001221	-0.00648	0.000129	0.00119	0.002636	0.004461		88.2458	0.04906	0.101339	0.143813	0.201929	0.249427	0.301925	0.348779	0.39352	0.450129	0.50119	0.552636	0.604461
88.3223	-0.001887	0.002473	-0.004596	0.003188	-0.00035	0.002036	-0.001567	-0.006454	0.000218	0.001109	0.004097	0.005569		88.3223	0.048113	0.102473	0.145404	0.203188	0.24965	0.302036	0.348433	0.393546	0.450218	0.501109	0.554097	0.605569
88.3989	-0.002593	0.002993	-0.00266	0.004265	-0.000343	0.002723	-0.001324	-0.006961	-0.000355	0.001132	0.005438	0.007018		88.3989	0.047407	0.102993	0.14734	0.204265	0.249657	0.302723	0.348676	0.393039	0.449645	0.501132	0.555438	0.607018
88.4755	-0.0026	0.002348	-0.00156	0.004441	-0.000501	0.003604	-0.000905	-0.007423	-0.001141	0.001359	0.006411	0.007608		88.4755	0.0474	0.102348	0.14844	0.204441	0.249499	0.303604	0.349095	0.392577	0.448859	0.501359	0.556411	0.607608
88.5521	-0.002154	0.000928	-0.002289	0.003942	-0.000799	0.004223	-0.000536	-0.00754	-0.001817	0.001723	0.007146	0.00673		88.5521	0.047846	0.100928	0.147711	0.203942	0.249201	0.304223	0.349464	0.39246	0.448183	0.501723	0.557146	0.60673
88.6286	-0.001674	-0.00048	-0.004422	0.003745	-0.001332	0.004225	-4e-05	-0.007312	-0.002044	0.001965	0.007494	0.005128		88.6286	0.048326	0.09952	0.145578	0.203745	0.248668	0.304225	0.34996	0.392688	0.447956	0.501965	0.557494	0.605128
88.7052	-0.001304	-0.000886	-0.006214	0.004539	-0.00189	0.003242	0.000721	-0.006888	-0.001617	0.001772	0.006867	0.004121		88.7052	0.048696	0.099114	0.143786	0.204539	0.24811	0.303242	0.350721	0.393112	0.448383	0.501772	0.556867	0.604121
88.7818	-0.001125	0.000579	-0.006195	0.005891	-0.00186	0.00102	0.001361	-0.006439	-0.000754	0.000984	0.005041	0.004218		88.7818	0.048875	0.100579	0.143805	0.205891	0.24814	0.30102	0.351361	0.393561	0.449246	0.500984	0.555041	0.604218
88.8584	-0.001454	0.003717	-0.004536	0.006664	-0.00086	-0.002075	0.001296	-0.005991	6.4e-05	-0.000267	0.002825	0.004701		88.8584	0.048546	0.103717	0.145464	0.206664	0.24914	0.297925	0.351296	0.394009	0.450064	0.499733	0.552825	0.604701
88.9349	-0.002509	0.006825	-0.002709	0.006341	0.000657	-0.004932	0.000551	-0.005236	0.000635	-0.001638	0.001423	0.004583		88.9349	0.047491	0.106825	0.147291	0.206341	0.250657	0.295068	0.350551	0.394764	0.450635	0.498362	0.551423	0.604583
89.0115	-0.0038	0.007827	-0.001997	0.005602	0.001759	-0.00645	-0.000115	-0.003768	0.001168	-0.00282	0.001083	0.003716		89.0115	0.0462	0.107827	0.148003	0.205602	0.251759	0.29355	0.349885	0.396232	0.451168	0.49718	0.551083	0.603716
89.0881	-0.004259	0.006071	-0.002488	0.005337	0.002001	-0.00641	-0.0001	-0.00171	0.001763	-0.00369	0.000813	0.002806		89.0881	0.045741	0.106071	0.147512	0.205337	0.252001	0.29359	0.3499	0.39829	0.451763	0.49631	0.550813	0.602806
89.1647	-0.003281	0.002796	-0.00335	0.00543	0.001836	-0.00534	0.000308	9e-06	0.002022	-0.0042	-0.000346	0.002516		89.1647	0.046719	0.102796	0.14665	0.20543	0.251836	0.29466	0.350308	0.400009	0.452022	0.4958	0.549654	0.602516
89.2412	-0.001558	-7.9e-05	-0.00382	0.004976	0.001912	-0.003677	0.00038	0.000368	0.001441	-0.004239	-0.002051	0.002878		89.2412	0.048442	0.099921	0.14618	0.204976	0.251912	0.296323	0.35038	0.400368	0.451441	0.495761	0.547949	0.602878
89.3178	-0.000527	-0.001395	-0.003875	0.003567	0.002162	-0.001571	-6.8e-05	-0.000673	6.1e-05	-0.003749	-0.003005	0.003628		89.3178	0.049473	0.098605	0.146125	0.203567	0.252162	0.298429	0.349932	0.399327	0.450061	0.496251	0.546995	0.603628
89.3944	-0.000873	-0.001226	-0.004004	0.001822	0.001851	0.000469	-0.000596	-0.002042	-0.001512	-0.002867	-0.002421	0.004766		89.3944	0.049127	0.098774	0.145996	0.201822	0.251851	0.300469	0.349404	0.397958	0.448488	0.497133	0.547579	0.604766
89.471	-0.001834	-0.000517	-0.00442	0.000561	0.00059	0.001442	-0.000964	-0.002614	-0.002729	-0.001766	-0.000759	0.006502		89.471	0.048166	0.099483	0.14558	0.200561	0.25059	0.301442	0.349036	0.397386	0.447271	0.498234	0.549241	0.606502
89.5475	-0.002183	-0.000377	-0.004684	-6.2e-05	-0.000982	0.000898	-0.001486	-0.002241	-0.003528	-0.000371	0.001033	0.008691		89.5475	0.047817	0.099623	0.145316	0.199938	0.249018	0.300898	0.348514	0.397759	0.446472	0.499629	0.551033	0.608691
89.6241	-0.001711	-0.001255	-0.004225	-0.000376	-0.001838	-0.000287	-0.002326	-0.001622	-0.004101	0.001466	0.002572	0.010679		89.6241	0.048289	0.098745	0.145775	0.199624	0.248162	0.299713	0.347674	0.398378	0.445899	0.501466	0.552572	0.610679
89.7007	-0.001354	-0.002548	-0.003084	-0.000515	-0.001829	-0.000827	-0.002919	-0.001338	-0.004433	0.003428	0.004069	0.011855		89.7007	0.048646	0.097452	0.146916	0.199485	0.248171	0.299173	0.347081	0.398662	0.445567	0.503428	0.554069	0.611855
89.7773	-0.001892	-0.003281	-0.001811	-0.000341	-0.001914	-0.000574	-0.00263	-0.00133	-0.004237	0.00467	0.005554	0.012288		89.7773	0.048108	0.096719	0.148189	0.199659	0.248086	0.299426	0.34737	0.39867	0.445763	0.50467	0.555554	0.612288
89.8538	-0.002942	-0.003306	-0.000725	7e-05	-0.002949	-0.000491	-0.001774	-0.001249	-0.003349	0.004607	0.006563	0.012627		89.8538	0.047058	0.096694	0.149275	0.20007	0.247051	0.299509	0.348226	0.398751	0.446651	0.504607	0.556563	0.612627
89.9304	-0.003497	-0.00348	0.00032	0.000326	-0.004531	-0.001083	-0.001367	-0.001037	-0.002113	0.003652	0.006742	0.013352		89.9304	0.046503	0.09652	0.15032	0.200326	0.245469	0.298917	0.348633	0.398963	0.447887	0.503652	0.556742	0.613352
90.007	-0.003222	-0.004459	0.001414	0.000283	-0.005412	-0.001649	-0.001767	-0.001019	-0.0013	0.002871	0.006468	0.014209		90.007	0.046778	0.095541	0.151414	0.200283	0.244588	0.298351	0.348233	0.398981	0.4487	0.502871	0.556468	0.614209
90.0836	-0.002792	-0.005788	0.002417	0.000467	-0.004922	-0.001444	-0.002096	-0.001523	-0.001542	0.002889	0.006578	0.014421		90.0836	0.047208	0.094212	0.152417	0.200467	0.245078	0.298556	0.347904	0.398477	0.448458	0.502889	0.556578	0.614421
90.1601	-0.002976	-0.006685	0.003566	0.00158	-0.003609	-0.000942	-0.001405	-0.002481	-0.002781	0.003372	0.007486	0.013435		90.1601	0.047024	0.093315	0.153566	0.20158	0.246391	0.299058	0.348595	0.397519	0.447219	0.503372	0.557486	0.613435
90.2367	-0.003674	-0.007326	0.005616	0.003452	-0.002478	-0.001222	-5.5e-05	-0.003322	-0.004308	0.003615	0.008782	0.011404		90.2367	0.046326	0.092674	0.155616	0.203452	0.247522	0.298778	0.349945	0.396678	0.445692	0.503615	0.558782	0.611404
90.3133	-0.004031	-0.00858	0.008695	0.004771	-0.002005	-0.002432	0.000566	-0.003299	-0.005492	0.003321	0.009649	0.008969		90.3133	0.045969	0.09142	0.158695	0.204771	0.247995	0.297568	0.350566	0.396701	0.444508	0.503321	0.559649	0.608969
90.3899	-0.003335	-0.010464	0.011319	0.00424	-0.002033	-0.003555	-0.000324	-0.002093	-0.006429	0.002613	0.009455	0.006726		90.3899	0.046665	0.089536	0.161319	0.20424	0.247967	0.296445	0.349676	0.397907	0.443571	0.502613	0.559455	0.606726
90.4664	-0.001638	-0.011684	0.011449	0.002072	-0.002198	-0.00369	-0.001998	-0.000186	-0.007741	0.001562	0.007913	0.004997		90.4664	0.048362	0.088316	0.161449	0.202072	0.247802	0.29631	0.348002	0.399814	0.442259	0.501562	0.557913	0.604997
90.543	0.000466	-0.011093	0.00872	-9.1e-05	-0.002127	-0.002932	-0.003064	0.001549	-0.009679	5.5e-05	0.00506	0.003984		90.543	0.050466	0.088907	0.15872	0.199909	0.247873	0.297068	0.346936	0.401549	0.440321	0.500055	0.55506	0.603984
90.6196	0.002429	-0.009066	0.00505	-0.001004	-0.001482	-0.001914	-0.00287	0.002731	-0.011587	-0.001866	0.001458	0.003758		90.6196	0.052429	0.090934	0.15505	0.198996	0.248518	0.298086	0.34713	0.402731	0.438413	0.498134	0.551458	0.603758
90.6962	0.003968	-0.006915	0.002724	-0.001176	-0.000265	-0.001101	-0.001856	0.003748	-0.012426	-0.003812	-0.001722	0.00388		90.6962	0.053968	0.093085	0.152724	0.198824	0.249735	0.298899	0.348144	0.403748	0.437574	0.496188	0.548278	0.60388
90.7727	0.004798	-0.005348	0.002304	-0.001926	0.00099	-0.000816	-0.000838	0.004971	-0.011793	-0.005302	-0.003308	0.003326		90.7727	0.054798	0.094652	0.152304	0.198074	0.25099	0.299184	0.349162	0.404971	0.438207	0.494698	0.546692	0.603326
90.8493	0.004483	-0.004149	0.002635	-0.00337	0.001679	-0.001372	-0.000299	0.00589	-0.010329	-0.006086	-0.003061	0.00129		90.8493	0.054483	0.095851	0.152635	0.19663	0.251679	0.298628	0.349701	0.40589	0.439671	0.493914	0.546939	0.60129
90.9259	0.002915	-0.003158	0.002423	-0.004254	0.001786	-0.002651	-0.000305	0.005395	-0.009087	-0.006151	-0.001807	-0.001828		90.9259	0.052915	0.096842	0.152423	0.195746	0.251786	0.297349	0.349695	0.405395	0.440913	0.493849	0.548193	0.598172
91.0025	0.000885	-0.00266	0.001356	-0.003956	0.00176	-0.003824	-0.000658	0.00297	-0.008576	-0.005489	-0.000544	-0.00462		91.0025	0.050885	0.09734	0.151356	0.196044	0.25176	0.296176	0.349342	0.40297	0.441424	0.494511	0.549456	0.59538
91.079	-0.000227	-0.002604	5.7e-05	-0.003733	0.001739	-0.004047	-0.000984	-0.000668	-0.008434	-0.00402	0.000362	-0.006095		91.079	0.049773	0.097396	0.150057	0.196267	0.251739	0.295953	0.349016	0.399332	0.441566	0.49598	0.550362	0.593905
91.1556	0.000317	-0.002174	-0.000496	-0.005188	0.001369	-0.003394	-0.000914	-0.004216	-0.007989	-0.001754	0.000982	-0.006676		91.1556	0.050317	0.097826	0.149504	0.194812	0.251369	0.296606	0.349086	0.395784	0.442011	0.498246	0.550982	0.593324
91.2322	0.001845	-0.000725	0.000305	-0.007932	0.000596	-0.002716	-0.000428	-0.006853	-0.007063	0.000956	0.001232	-0.007443		91.2322	0.051845	0.099275	0.150305	0.192068	0.250596	0.297284	0.349572	0.393147	0.442937	0.500956	0.551232	0.592557
91.3088	0.003001	0.001282	0.001964	-0.009676	0.000166	-0.002598	8.9e-05	-0.00857	-0.006183	0.003313	0.000911	-0.008547		91.3088	0.053001	0.101282	0.151964	0.190324	0.250166	0.297402	0.350089	0.39143	0.443817	0.503313	0.550911	0.591453
91.3853	0.003158	0.002924	0.002893	-0.008687	0.000825	-0.002865	0.000261	-0.009709	-0.005942	0.004356	0.000143	-0.008842		91.3853	0.053158	0.102924	0.152893	0.191313	0.250825	0.297135	0.350261	0.390291	0.444058	0.504356	0.550143	0.591158
91.4619	0.002804	0.004192	0.00179	-0.005467	0.002204	-0.00317	0.000146	-0.01047	-0.006216	0.003577	-0.000697	-0.007258		91.4619	0.052804	0.104192	0.15179	0.194533	0.252204	0.29683	0.350146	0.38953	0.443784	0.503577	0.549303	0.592742
91.5385	0.002611	0.005959	-0.000805	-0.001876	0.003059	-0.003601	0.000112	-0.010806	-0.006156	0.001435	-0.001558	-0.00421		91.5385	0.052611	0.105959	0.149195	0.198124	0.253059	0.296399	0.350112	0.389194	0.443844	0.501435	0.548442	0.59579
91.6151	0.002618	0.00838	-0.002802	0.0007	0.002716	-0.004428	0.000438	-0.010557	-0.005084	-0.000864	-0.002769	-0.001348		91.6151	0.052618	0.10838	0.147198	0.2007	0.252716	0.295572	0.350438	0.389443	0.444916	0.499136	0.547231	0.598652
91.6916	0.00251	0.010005	-0.002692	0.001934	0.001832	-0.005469	0.001151	-0.009625	-0.003291	-0.002239	-0.004394	9e-06		91.6916	0.05251	0.110005	0.147308	0.201934	0.251832	0.294531	0.351151	0.390375	0.446709	0.497761	0.545606	0.600009
91.7682	0.002253	0.009104	-0.000987	0.001936	0.001463	-0.006071	0.002109	-0.00817	-0.001775	-0.002483	-0.005933	8e-06		91.7682	0.052253	0.109104	0.149013	0.201936	0.251463	0.293929	0.352109	0.39183	0.448225	0.497517	0.544067	0.600008
91.8448	0.002004	0.005698	0.000764	0.00078	0.001759	-0.005727	0.002967	-0.006616	-0.001128	-0.002148	-0.006851	-9e-05		91.8448	0.052004	0.105698	0.150764	0.20078	0.251759	0.294273	0.352967	0.393384	0.448872	0.497852	0.543149	0.59991
91.9214	0.001651	0.001788	0.001938	-0.00132	0.001998	-0.004563	0.003157	-0.005338	-0.000918	-0.001869	-0.007081	0.000796		91.9214	0.051651	0.101788	0.151938	0.19868	0.251998	0.295437	0.353157	0.394662	0.449082	0.498131	0.542919	0.600796
91.9979	0.000925	-0.000474	0.003154	-0.003787	0.001777	-0.00319	0.002327	-0.004306	-0.000312	-0.001947	-0.006727	0.002641		91.9979	0.050925	0.099526	0.153154	0.196213	0.251777	0.29681	0.352327	0.395694	0.449688	0.498053	0.543273	0.602641
92.0745	-2.5e-05	-0.000586	0.004799	-0.005773	0.001644	-0.002161	0.000858	-0.003193	0.000798	-0.002482	-0.005722	0.004498		92.0745	0.049975	0.099414	0.154799	0.194227	0.251644	0.297839	0.350858	0.396807	0.450798	0.497518	0.544278	0.604498
92.1511	-0.000602	0.000199	0.006067	-0.006459	0.002363	-0.001539	-0.000415	-0.00186	0.001629	-0.00353	-0.004223	0.005479		92.1511	0.049398	0.100199	0.156067	0.193541	0.252363	0.298461	0.349585	0.39814	0.451629	0.49647	0.545777	0.605479
92.2277	-0.000439	0.000144	0.005872	-0.005543	0.003865	-0.000929	-0.00122	-0.000595	0.001511	-0.004932	-0.003013	0.00553		92.2277	0.049561	0.100144	0.155872	0.194457	0.253865	0.299071	0.34878	0.399405	0.451511	0.495068	0.546987	0.60553
92.3042	0.000201	-0.001594	0.004275	-0.003694	0.005205	5.1e-05	-0.002216	0.000222	0.000792	-0.006162	-0.002763	0.005272		92.3042	0.050201	0.098406	0.154275	0.196306	0.255205	0.300051	0.347784	0.400222	0.450792	0.493838	0.547237	0.605272
92.3808	0.00079	-0.004306	0.002431	-0.002263	0.005488	0.001259	-0.003983	0.000565	0.000459	-0.006696	-0.002928	0.005161		92.3808	0.05079	0.095694	0.152431	0.197737	0.255488	0.301259	0.346017	0.400565	0.450459	0.493304	0.547072	0.605161
92.4574	0.000986	-0.006113	0.001205	-0.002059	0.004631	0.002032	-0.005905	0.000754	0.000925	-0.006554	-0.002125	0.004908		92.4574	0.050986	0.093887	0.151205	0.197941	0.254631	0.302032	0.344095	0.400754	0.450925	0.493446	0.547875	0.604908
92.534	0.000587	-0.005418	0.000441	-0.002505	0.003264	0.001765	-0.006618	0.001082	0.001532	-0.006272	5.7e-05	0.003797		92.534	0.050587	0.094582	0.150441	0.197495	0.253264	0.301765	0.343382	0.401082	0.451532	0.493728	0.550057	0.603797
92.6105	-0.000561	-0.002507	-0.000182	-0.002496	0.00207	0.000516	-0.005594	0.001594	0.001407	-0.006212	0.002237	0.001541		92.6105	0.049439	0.097493	0.149818	0.197504	0.25207	0.300516	0.344406	0.401594	0.451407	0.493788	0.552237	0.601541
92.6871	-0.002169	0.000385	-5.2e-05	-0.002072	0.001258	-0.000968	-0.003781	0.002175	0.00055	-0.006065	0.002751	-0.001208		92.6871	0.047831	0.100385	0.149948	0.197928	0.251258	0.299032	0.346219	0.402175	0.45055	0.493935	0.552751	0.598792
92.7637	-0.003312	0.001169	0.001917	-0.00255	0.000534	-0.001787	-0.002487	0.00272	-0.00025	-0.005179	0.001604	-0.003173		92.7637	0.046688	0.101169	0.151917	0.19745	0.250534	0.298213	0.347513	0.40272	0.44975	0.494821	0.551604	0.596827
92.8403	-0.003221	0.000125	0.005581	-0.004694	-0.000449	-0.001459	-0.002044	0.00319	-0.000528	-0.003305	0.000272	-0.003374		92.8403	0.046779	0.100125	0.155581	0.195306	0.249551	0.298541	0.347956	0.40319	0.449472	0.496695	0.550272	0.596626
92.9168	-0.002338	-0.00042	0.008804	-0.00732	-0.001562	-0.000109	-0.001871	0.003596	-0.000791	-0.000879	-0.000229	-0.00196		92.9168	0.047662	0.09958	0.158804	0.19268	0.248438	0.299891	0.348129	0.403596	0.449209	0.499121	0.549771	0.59804
92.9934	-0.002012	0.001222	0.009032	-0.008394	-0.00216	0.001727	-0.001509	0.003947	-0.001876	0.001371	-0.000348	-0.000177		92.9934	0.047988	0.101222	0.159032	0.191606	0.24784	0.301727	0.348491	0.403947	0.448124	0.501371	0.549652	0.599823
93.07	-0.002812	0.0042	0.005791	-0.007275	-0.001712	0.003407	-0.001073	0.004139	-0.003854	0.002884	-0.000923	0.000693		93.07	0.047188	0.1042	0.155791	0.192725	0.248288	0.303407	0.348927	0.404139	0.446146	0.502884	0.549077	0.600693
93.1466	-0.003536	0.00621	0.001344	-0.005202	-0.000499	0.004391	-0.000754	0.003908	-0.005829	0.00338	-0.001782	0.000551		93.1466	0.046464	0.10621	0.151344	0.194798	0.249501	0.304391	0.349246	0.403908	0.444171	0.50338	0.548218	0.600551
93.2231	-0.002435	0.006012	-0.001381	-0.003571	0.000549	0.004362	-0.000372	0.00299	-0.006804	0.00284	-0.001934	0.000477		93.2231	0.047565	0.106012	0.148619	0.196429	0.250549	0.304362	0.349628	0.40299	0.443196	0.50284	0.548066	0.600477
93.2997	0.000642	0.004274	-0.001463	-0.002477	0.000872	0.00336	0.000289	0.001399	-0.006519	0.001611	-0.000885	0.001387		93.2997	0.050642	0.104274	0.148537	0.197523	0.250872	0.30336	0.350289	0.401399	0.443481	0.501611	0.549115	0.601387
93.3763	0.003781	0.00222	-0.000455	-0.001285	0.000934	0.001881	0.000947	-0.000525	-0.005433	0.000395	0.000721	0.002883		93.3763	0.053781	0.10222	0.149545	0.198715	0.250934	0.301881	0.350947	0.399475	0.444567	0.500395	0.550721	0.602883
93.4529	0.004804	0.000284	-0.000391	-3e-05	0.001607	0.000638	0.000943	-0.002402	-0.00412	-0.000166	0.001774	0.003767		93.4529	0.054804	0.100284	0.149609	0.19997	0.251607	0.300638	0.350943	0.397598	0.44588	0.499834	0.551774	0.603767
93.5294	0.003215	-0.001663	-0.001712	0.000434	0.002942	2e-06	0	-0.004064	-0.002883	2.5e-05	0.001678	0.003558		93.5294	0.053215	0.098337	0.148288	0.200434	0.252942	0.300002	0.35	0.395936	0.447117	0.500025	0.551678	0.603558
93.606	0.000296	-0.003468	-0.003285	-0.000446	0.003881	-0.000301	-0.001271	-0.005409	-0.001836	0.00058	0.00066	0.003051		93.606	0.050296	0.096532	0.146715	0.199554	0.253881	0.299699	0.348729	0.394591	0.448164	0.50058	0.55066	0.603051
93.6826	-0.002286	-0.004737	-0.004067	-0.002207	0.003339	-0.000736	-0.001833	-0.006121	-0.00108	0.001229	-0.000581	0.003316		93.6826	0.047714	0.095263	0.145933	0.197793	0.253339	0.299264	0.348167	0.393879	0.44892	0.501229	0.549419	0.603316
93.7592	-0.003583	-0.005456	-0.004225	-0.003886	0.001404	-0.001257	-0.001298	-0.005766	-0.000669	0.002185	-0.001403	0.004557		93.7592	0.046417	0.094544	0.145775	0.196114	0.251404	0.298743	0.348702	0.394234	0.449331	0.502185	0.548597	0.604557
93.8357	-0.003461	-0.005973	-0.004476	-0.004873	-0.000692	-0.001286	-0.000441	-0.004361	-0.000488	0.003796	-0.001614	0.006164		93.8357	0.046539	0.094027	0.145524	0.195127	0.249308	0.298714	0.349559	0.395639	0.449512	0.503796	0.548386	0.606164
93.9123	-0.002345	-0.006308	-0.004758	-0.005121	-0.001696	-0.000427	-0.000372	-0.002685	-0.00029	0.00591	-0.001528	0.007527		93.9123	0.047655	0.093692	0.145242	0.194879	0.248304	0.299573	0.349628	0.397315	0.44971	0.50591	0.548472	0.607527
93.9889	-0.001153	-0.005981	-0.004086	-0.004885	-0.001294	0.001085	-0.001186	-0.001766	0.0001	0.007795	-0.001631	0.008375		93.9889	0.048847	0.094019	0.145914	0.195115	0.248706	0.301085	0.348814	0.398234	0.4501	0.507795	0.548369	0.608375
94.0655	-0.001029	-0.00474	-0.001866	-0.00452	-9.3e-05	0.002723	-0.001786	-0.001908	0.000663	0.008734	-0.002112	0.008513		94.0655	0.048971	0.09526	0.148134	0.19548	0.249907	0.302723	0.348214	0.398092	0.450663	0.508734	0.547888	0.608513
94.142	-0.002622	-0.00314	0.00102	-0.004357	0.001072	0.004103	-0.00124	-0.002339	0.001216	0.008622	-0.002748	0.007661		94.142	0.047378	0.09686	0.15102	0.195643	0.251072	0.304103	0.34876	0.397661	0.451216	0.508622	0.547252	0.607661
94.2186	-0.005504	-0.002003	0.002893	-0.004492	0.001739	0.004907	-1.9e-05	-0.001957	0.001513	0.007936	-0.0032	0.005722		94.2186	0.044496	0.097997	0.152893	0.195508	0.251739	0.304907	0.349981	0.398043	0.451513	0.507936	0.5468	0.605722
94.2952	-0.008403	-0.001392	0.003035	-0.004729	0.001925	0.004758	0.000548	-0.000402	0.001338	0.007178	-0.003267	0.003028		94.2952	0.041597	0.098608	0.153035	0.195271	0.251925	0.304758	0.350548	0.399598	0.451338	0.507178	0.546733	0.603028
94.3718	-0.010092	-0.000494	0.002363	-0.004857	0.001852	0.003655	-0.000108	0.00168	0.000632	0.006407	-0.002788	0.000288		94.3718	0.039908	0.099506	0.152363	0.195143	0.251852	0.303655	0.349892	0.40168	0.450632	0.506407	0.547212	0.600288
94.4483	-0.010153	0.001305	0.002125	-0.004862	0.001616	0.002289	-0.001245	0.003308	-0.000388	0.005306	-0.001459	-0.001693		94.4483	0.039847	0.101305	0.152125	0.195138	0.251616	0.302289	0.348755	0.403308	0.449612	0.505306	0.548541	0.598307
94.5249	-0.009084	0.003509	0.002303	-0.004678	0.00111	0.001432	-0.001934	0.003855	-0.001291	0.003678	0.000996	-0.002421		94.5249	0.040916	0.103509	0.152303	0.195322	0.25111	0.301432	0.348066	0.403855	0.448709	0.503678	0.550996	0.597579
94.6015	-0.007794	0.005012	0.001847	-0.003921	0.000259	0.001067	-0.002146	0.003121	-0.001741	0.00182	0.004399	-0.002078		94.6015	0.042206	0.105012	0.151847	0.196079	0.250259	0.301067	0.347854	0.403121	0.448259	0.50182	0.554399	0.597922
94.6781	-0.006822	0.005458	0.000347	-0.002258	-0.000731	0.000643	-0.002417	0.001177	-0.001725	0.00033	0.007917	-0.001387		94.6781	0.043178	0.105458	0.150347	0.197742	0.249269	0.300643	0.347583	0.401177	0.448275	0.50033	0.557917	0.598613
94.7546	-0.005894	0.005653	-0.001245	-0.000132	-0.00151	0.000196	-0.002858	-0.001456	-0.001413	-0.000538	0.010349	-0.000915		94.7546	0.044106	0.105653	0.148755	0.199868	0.24849	0.300196	0.347142	0.398544	0.448587	0.499462	0.560349	0.599085
94.8312	-0.004299	0.006328	-0.001869	0.00124	-0.00203	0.000505	-0.003064	-0.003616	-0.000845	-0.001278	0.010739	-0.00056		94.8312	0.045701	0.106328	0.148131	0.20124	0.24797	0.300505	0.346936	0.396384	0.449155	0.498722	0.560739	0.59944
94.9078	-0.001828	0.006925	-0.001724	0.000896	-0.002663	0.00188	-0.002838	-0.004025	4.5e-05	-0.002678	0.008927	3.1e-05		94.9078	0.048172	0.106925	0.148276	0.200896	0.247337	0.30188	0.347162	0.395975	0.450045	0.497322	0.558927	0.600031
94.9844	0.00076	0.006256	-0.001722	-0.00091	-0.003666	0.003399	-0.002466	-0.002384	0.001089	-0.004828	0.005752	0.00072		94.9844	0.05076	0.106256	0.148278	0.19909	0.246334	0.303399	0.347534	0.397616	0.451089	0.495172	0.555752	0.60072
95.0609	0.002388	0.004382	-0.001936	-0.00289	-0.004626	0.003945	-0.002176	0.00019	0.001831	-0.006698	0.002665	0.000989		95.0609	0.052388	0.104382	0.148064	0.19711	0.245374	0.303945	0.347824	0.40019	0.451831	0.493302	0.552665	0.600989
95.1375	0.002718	0.003111	-0.001496	-0.003791	-0.004739	0.003606	-0.001754	0.002082	0.001972	-0.006996	0.000845	0.00076		95.1375	0.052718	0.103111	0.148504	0.196209	0.245261	0.303606	0.348246	0.402082	0.451972	0.493004	0.550845	0.60076
95.2141	0.002367	0.004125	-0.000146	-0.003232	-0.003786	0.003388	-0.000948	0.002566	0.001703	-0.005566	0.000459	0.000585		95.2141	0.052367	0.104125	0.149854	0.196768	0.246214	0.303388	0.349052	0.402566	0.451703	0.494434	0.550459	0.600585
95.2907	0.002115	0.006923	0.000959	-0.001654	-0.002571	0.003701	2.9e-05	0.002191	0.001313	-0.003716	0.000749	0.000768		95.2907	0.052115	0.106923	0.150959	0.198346	0.247429	0.303701	0.350029	0.402191	0.451313	0.496284	0.550749	0.600768
95.3672	0.002088	0.009141	0.000589	0.000311	-0.002141	0.003916	0.000682	0.0019	0.000624	-0.002964	0.000912	0.000767		95.3672	0.052088	0.109141	0.150589	0.200311	0.247859	0.303916	0.350682	0.4019	0.450624	0.497036	0.550912	0.600767
95.4438	0.001727	0.008836	-0.000958	0.002372	-0.002665	0.003577	0.0008	0.00201	-0.00079	-0.003516	0.000817	-0.000141		95.4438	0.051727	0.108836	0.149042	0.202372	0.247335	0.303577	0.3508	0.40201	0.44921	0.496484	0.550817	0.599859
95.5204	0.000443	0.006126	-0.002243	0.004551	-0.003347	0.003329	0.000591	0.002098	-0.002751	-0.004219	0.000784	-0.001866		95.5204	0.050443	0.106126	0.147757	0.204551	0.246653	0.303329	0.350591	0.402098	0.447249	0.495781	0.550784	0.598134
95.597	-0.001665	0.00277	-0.002388	0.006605	-0.003453	0.00412	0.000299	0.001632	-0.004282	-0.003991	0.000795	-0.003584		95.597	0.048335	0.10277	0.147612	0.206605	0.246547	0.30412	0.350299	0.401632	0.445718	0.496009	0.550795	0.596416
95.6735	-0.00357	0.000588	-0.001646	0.007632	-0.003078	0.005785	-8.2e-05	0.000488	-0.004552	-0.002969	0.000242	-0.004631		95.6735	0.04643	0.100588	0.148354	0.207632	0.246922	0.305785	0.349918	0.400488	0.445448	0.497031	0.550242	0.595369
95.7501	-0.003906	0.000231	-0.000454	0.006695	-0.002783	0.006996	-0.000644	-0.001053	-0.003848	-0.002068	-0.001342	-0.004882		95.7501	0.046094	0.100231	0.149546	0.206695	0.247217	0.306996	0.349356	0.398947	0.446152	0.497932	0.548658	0.595118
95.8267	-0.002124	0.00096	0.001203	0.004184	-0.002753	0.006675	-0.001305	-0.002524	-0.003248	-0.001718	-0.003435	-0.004395		95.8267	0.047876	0.10096	0.151203	0.204184	0.247247	0.306675	0.348695	0.397476	0.446752	0.498282	0.546565	0.595605
95.9032	0.000829	0.001459	0.003186	0.002154	-0.002696	0.005166	-0.001876	-0.003409	-0.003432	-0.001415	-0.004704	-0.003236		95.9032	0.050829	0.101459	0.153186	0.202154	0.247304	0.305166	0.348124	0.396591	0.446568	0.498585	0.545296	0.596764
95.9798	0.003221	0.001146	0.004724	0.00258	-0.002458	0.003895	-0.002342	-0.0033	-0.004116	-0.000465	-0.004193	-0.001812		95.9798	0.053221	0.101146	0.154724	0.20258	0.247542	0.303895	0.347658	0.3967	0.445884	0.499535	0.545807	0.598188
96.0564	0.003992	0.000712	0.005091	0.005086	-0.00236	0.003976	-0.002891	-0.00218	-0.004668	0.00123	-0.002311	-0.000924		96.0564	0.053992	0.100712	0.155091	0.205086	0.24764	0.303976	0.347109	0.39782	0.445332	0.50123	0.547689	0.599076
96.133	0.003367	0.001007	0.004384	0.007033	-0.002784	0.005142	-0.003593	-0.000562	-0.004884	0.003267	-0.000564	-0.00111		96.133	0.053367	0.101007	0.154384	0.207033	0.247216	0.305142	0.346407	0.399438	0.445116	0.503267	0.549436	0.59889
96.2095	0.002157	0.001557	0.003148	0.00627	-0.00364	0.005962	-0.004154	0.000821	-0.004968	0.005232	-0.000298	-0.002028		96.2095	0.052157	0.101557	0.153148	0.20627	0.24636	0.305962	0.345846	0.400821	0.445032	0.505232	0.549702	0.597972
96.2861	0.000972	0.000904	0.00161	0.003424	-0.00436	0.005161	-0.00416	0.001565	-0.004996	0.006787	-0.001676	-0.002628		96.2861	0.050972	0.100904	0.15161	0.203424	0.24564	0.305161	0.34584	0.401565	0.445004	0.506787	0.548324	0.597372
96.3627	0.000276	-0.001399	-0.000166	0.00097	-0.0043	0.002887	-0.00356	0.001777	-0.004746	0.007466	-0.003756	-0.001917		96.3627	0.050276	0.098601	0.149834	0.20097	0.2457	0.302887	0.34644	0.401777	0.445254	0.507466	0.546244	0.598083
96.4393	0.000535	-0.003936	-0.001675	0.000387	-0.003061	0.000689	-0.002774	0.001668	-0.004025	0.006876	-0.005376	0.000342		96.4393	0.050535	0.096064	0.148325	0.200387	0.246939	0.300689	0.347226	0.401668	0.445975	0.506876	0.544624	0.600342
96.5158	0.001677	-0.005176	-0.002321	0.000923	-0.000696	8.5e-05	-0.002251	0.001127	-0.002962	0.005207	-0.005919	0.003419		96.5158	0.051677	0.094824	0.147679	0.200923	0.249304	0.300085	0.347749	0.401127	0.447038	0.505207	0.544081	0.603419
96.5924	0.002706	-0.005426	-0.002377	0.001094	0.002117	0.001078	-0.002054	-7.3e-05	-0.001879	0.003273	-0.005418	0.006017		96.5924	0.052706	0.094574	0.147623	0.201094	0.252117	0.301078	0.347946	0.399927	0.448121	0.503273	0.544582	0.606017
96.669	0.002562	-0.006207	-0.002891	0.000507	0.004238	0.002132	-0.00198	-0.001663	-0.000952	0.001805	-0.004177	0.007157		96.669	0.052562	0.093793	0.147109	0.200507	0.254238	0.302132	0.34802	0.398337	0.449048	0.501805	0.545823	0.607157
96.7456	0.001424	-0.008005	-0.004332	-0.000234	0.004781	0.001672	-0.001934	-0.002733	-4.6e-05	0.000832	-0.002464	0.006873		96.7456	0.051424	0.091995	0.145668	0.199766	0.254781	0.301672	0.348066	0.397267	0.449954	0.500832	0.547536	0.606873
96.8221	0.000572	-0.009614	-0.005852	-0.000751	0.003847	-0.000429	-0.001985	-0.002467	0.001122	-0.000123	-0.000513	0.005986		96.8221	0.050572	0.090386	0.144148	0.199249	0.253847	0.299571	0.348015	0.397533	0.451122	0.499877	0.549487	0.605986
96.8987	0.00081	-0.009784	-0.006204	-0.001258	0.002376	-0.002877	-0.002117	-0.001002	0.002613	-0.0013	0.001315	0.005248		96.8987	0.05081	0.090216	0.143796	0.198742	0.252376	0.297123	0.347883	0.398998	0.452613	0.4987	0.551315	0.605248
96.9753	0.001563	-0.00867	-0.005	-0.001897	0.001191	-0.004375	-0.00219	0.000601	0.004008	-0.002334	0.002546	0.004885		96.9753	0.051563	0.09133	0.145	0.198103	0.251191	0.295625	0.34781	0.400601	0.454008	0.497666	0.552546	0.604885
97.0519	0.001785	-0.007347	-0.002774	-0.002432	0.000348	-0.004834	-0.002207	0.001311	0.004628	-0.002662	0.002858	0.004818		97.0519	0.051785	0.092653	0.147226	0.197568	0.250348	0.295166	0.347793	0.401311	0.454628	0.497338	0.552858	0.604818
97.1284	0.001251	-0.006565	-0.000209	-0.002752	-0.000486	-0.005119	-0.002362	0.000934	0.004177	-0.002181	0.002298	0.004775		97.1284	0.051251	0.093435	0.149791	0.197248	0.249514	0.294881	0.347638	0.400934	0.454177	0.497819	0.552298	0.604775
97.205	0.0005	-0.00636	0.002221	-0.003125	-0.001234	-0.005766	-0.00267	-4.2e-05	0.00315	-0.001441	0.001156	0.004098		97.205	0.0505	0.09364	0.152221	0.196875	0.248766	0.294234	0.34733	0.399958	0.45315	0.498559	0.551156	0.604098
97.2816	-9.5e-05	-0.006387	0.004138	-0.003694	-0.001353	-0.006339	-0.002758	-0.001205	0.00241	-0.001146	-0.000335	0.002142		97.2816	0.049905	0.093613	0.154138	0.196306	0.248647	0.293661	0.347242	0.398795	0.45241	0.498854	0.549665	0.602142
97.3582	-0.000565	-0.006176	0.005298	-0.004096	-0.000522	-0.006221	-0.002281	-0.002564	0.002276	-0.001444	-0.002057	-0.000605		97.3582	0.049435	0.093824	0.155298	0.195904	0.249478	0.293779	0.347719	0.397436	0.452276	0.498556	0.547943	0.599395
97.4347	-0.000787	-0.005429	0.005693	-0.003947	0.000883	-0.005713	-0.001494	-0.004116	0.002171	-0.001738	-0.003737	-0.002322		97.4347	0.049213	0.094571	0.155693	0.196053	0.250883	0.294287	0.348506	0.395884	0.452171	0.498262	0.546263	0.597678
97.5113	-0.000458	-0.004531	0.005323	-0.003442	0.002194	-0.005863	-0.001173	-0.005365	0.001323	-0.001324	-0.004865	-0.001563		97.5113	0.049542	0.095469	0.155323	0.196558	0.252194	0.294137	0.348827	0.394635	0.451323	0.498676	0.545135	0.598437
97.5879	8.9e-05	-0.004493	0.004076	-0.003109	0.003096	-0.00714	-0.001851	-0.005582	-0.000297	-0.000268	-0.005095	0.000942		97.5879	0.050089	0.095507	0.154076	0.196891	0.253096	0.29286	0.348149	0.394418	0.449703	0.499732	0.544905	0.600942
97.6645	-0.000384	-0.005921	0.002244	-0.003059	0.003693	-0.008702	-0.003271	-0.004599	-0.001934	0.00044	-0.004606	0.002887		97.6645	0.049616	0.094079	0.152244	0.196941	0.253693	0.291298	0.346729	0.395401	0.448066	0.50044	0.545394	0.602887
97.741	-0.002787	-0.008164	0.000861	-0.002926	0.004057	-0.00926	-0.004625	-0.003143	-0.002907	-0.000225	-0.003794	0.002785		97.741	0.047213	0.091836	0.150861	0.197074	0.254057	0.29074	0.345375	0.396857	0.447093	0.499775	0.546206	0.602785
97.8176	-0.006303	-0.009891	0.000819	-0.002536	0.004049	-0.008417	-0.005277	-0.002158	-0.003263	-0.002281	-0.002698	0.001127		97.8176	0.043697	0.090109	0.150819	0.197464	0.254049	0.291583	0.344723	0.397842	0.446737	0.497719	0.547302	0.601127
97.8942	-0.008771	-0.010445	0.001618	-0.002192	0.003682	-0.00687	-0.005199	-0.001829	-0.003474	-0.004654	-0.001153	-0.000845		97.8942	0.041229	0.089555	0.151618	0.197808	0.253682	0.29313	0.344801	0.398171	0.446526	0.495346	0.548847	0.599155
97.9708	-0.008766	-0.010331	0.001707	-0.002092	0.003388	-0.005516	-0.004785	-0.001434	-0.003682	-0.006109	0.000342	-0.002635		97.9708	0.041234	0.089669	0.151707	0.197908	0.253388	0.294484	0.345215	0.398566	0.446318	0.493891	0.550342	0.597365
98.0473	-0.006961	-0.010534	0.000359	-0.001849	0.00364	-0.004772	-0.004344	-0.000181	-0.003499	-0.006197	0.000465	-0.004356		98.0473	0.043039	0.089466	0.150359	0.198151	0.25364	0.295228	0.345656	0.399819	0.446501	0.493803	0.550465	0.595644
98.1239	-0.005102	-0.011681	-0.001383	-0.001019	0.004352	-0.004701	-0.003824	0.001938	-0.002538	-0.005344	-0.001629	-0.005864		98.1239	0.044898	0.088319	0.148617	0.198981	0.254352	0.295299	0.346176	0.401938	0.447462	0.494656	0.548371	0.594136
98.2005	-0.003947	-0.013636	-0.002032	4.5e-05	0.004844	-0.00524	-0.003007	0.004188	-0.000879	-0.004273	-0.004944	-0.006765		98.2005	0.046053	0.086364	0.147968	0.200045	0.254844	0.29476	0.346993	0.404188	0.449121	0.495727	0.545056	0.593235
98.2771	-0.002826	-0.015347	-0.001426	0.00041	0.004449	-0.006062	-0.001909	0.005758	0.001076	-0.003454	-0.00723	-0.006956		98.2771	0.047174	0.084653	0.148574	0.20041	0.254449	0.293938	0.348091	0.405758	0.451076	0.496546	0.54277	0.593044
98.3536	-0.001252	-0.015163	-0.000663	-0.000207	0.003076	-0.006479	-0.000906	0.006219	0.003025	-0.002983	-0.007169	-0.006505		98.3536	0.048748	0.084837	0.149337	0.199793	0.253076	0.293521	0.349094	0.406219	0.453025	0.497017	0.542831	0.593495
98.4302	-0.000102	-0.012013	-0.000648	-0.000862	0.001214	-0.005842	-0.000367	0.005529	0.004843	-0.002712	-0.005577	-0.00528		98.4302	0.049898	0.087987	0.149352	0.199138	0.251214	0.294158	0.349633	0.405529	0.454843	0.497288	0.544423	0.59472
98.5068	-0.000567	-0.006659	-0.001331	-0.000431	-0.000439	-0.004053	-0.000222	0.003975	0.006357	-0.002442	-0.004135	-0.003343		98.5068	0.049433	0.093341	0.148669	0.199569	0.249561	0.295947	0.349778	0.403975	0.456357	0.497558	0.545865	0.596657
98.5834	-0.002349	-0.001443	-0.002191	0.000941	-0.00133	-0.001641	-1.6e-05	0.002213	0.007303	-0.002113	-0.003371	-0.001535		98.5834	0.047651	0.098557	0.147809	0.200941	0.24867	0.298359	0.349984	0.402213	0.457303	0.497887	0.546629	0.598465
98.6599	-0.003782	0.001615	-0.002775	0.00195	-0.001304	0.000525	0.000543	0.001037	0.00757	-0.001935	-0.002456	-0.000872		98.6599	0.046218	0.101615	0.147225	0.20195	0.248696	0.300525	0.350543	0.401037	0.45757	0.498065	0.547544	0.599128
98.7365	-0.003793	0.002388	-0.002766	0.001719	-0.000722	0.001601	0.001179	0.000823	0.00731	-0.002269	-0.000798	-0.00126		98.7365	0.046207	0.102388	0.147234	0.201719	0.249278	0.301601	0.351179	0.400823	0.45731	0.497731	0.549202	0.59874
98.8131	-0.002948	0.002258	-0.002238	0.000833	-0.000217	0.001224	0.001313	0.001252	0.006671	-0.003253	0.000989	-0.001493		98.8131	0.047052	0.102258	0.147762	0.200833	0.249783	0.301224	0.351313	0.401252	0.456671	0.496747	0.550989	0.598507
98.8897	-0.002263	0.002472	-0.002029	0.000462	-0.000161	-0.000109	0.000749	0.001716	0.005568	-0.00448	0.002032	-0.00078		98.8897	0.047737	0.102472	0.147971	0.200462	0.249839	0.299891	0.350749	0.401716	0.455568	0.49552	0.552032	0.59922
98.9662	-0.001673	0.003162	-0.003184	0.00074	-0.000396	-0.001315	-3.4e-05	0.001903	0.003893	-0.005174	0.002499	0.000366		98.9662	0.048327	0.103162	0.146816	0.20074	0.249604	0.298685	0.349966	0.401903	0.453893	0.494826	0.552499	0.600366
99.0428	-0.000339	0.003736	-0.005595	0.000494	-0.000606	-0.001744	-0.000361	0.00185	0.001897	-0.004837	0.003232	0.001054		99.0428	0.049661	0.103736	0.144405	0.200494	0.249394	0.298256	0.349639	0.40185	0.451897	0.495163	0.553232	0.601054
99.1194	0.001951	0.003771	-0.007689	-0.001356	-0.000797	-0.001828	-7.3e-05	0.001608	0.000127	-0.00381	0.004241	0.001184		99.1194	0.051951	0.103771	0.142311	0.198644	0.249203	0.298172	0.349927	0.401608	0.450127	0.49619	0.554241	0.601184
99.196	0.004385	0.003384	-0.00804	-0.004424	-0.001158	-0.002417	0.00037	0.001171	-0.001073	-0.0031	0.004363	0.001155		99.196	0.054385	0.103384	0.14196	0.195576	0.248842	0.297583	0.35037	0.401171	0.448927	0.4969	0.554363	0.601155
99.2725	0.00603	0.003007	-0.007023	-0.007009	-0.001544	-0.003579	0.000508	0.000734	-0.001878	-0.003521	0.002775	0.000868		99.2725	0.05603	0.103007	0.142977	0.192991	0.248456	0.296421	0.350508	0.400734	0.448122	0.496479	0.552775	0.600868
99.3491	0.00653	0.003041	-0.006277	-0.007517	-0.001487	-0.004543	0.00042	0.000635	-0.002672	-0.004961	0.000358	-0.000218		99.3491	0.05653	0.103041	0.143723	0.192483	0.248513	0.295457	0.35042	0.400635	0.447328	0.495039	0.550358	0.599782
99.4257	0.005926	0.003737	-0.006677	-0.005741	-0.000857	-0.004861	0.000515	0.000942	-0.003534	-0.006529	-0.001018	-0.002153		99.4257	0.055926	0.103737	0.143323	0.194259	0.249143	0.295139	0.350515	0.400942	0.446466	0.493471	0.548982	0.597847
99.5023	0.004401	0.00522	-0.007465	-0.002913	-0.000195	-0.005028	0.000911	0.001334	-0.004186	-0.00741	-0.000442	-0.004225		99.5023	0.054401	0.10522	0.142535	0.197087	0.249805	0.294972	0.350911	0.401334	0.445814	0.49259	0.549558	0.595775
99.5788	0.002406	0.007327	-0.007435	-0.000594	-0.000128	-0.005563	0.001284	0.001594	-0.004418	-0.007476	0.001282	-0.00567		99.5788	0.052406	0.107327	0.142565	0.199406	0.249872	0.294437	0.351284	0.401594	0.445582	0.492524	0.551282	0.59433
99.6554	0.000557	0.009314	-0.006293	0.000583	-0.000645	-0.005966	0.00134	0.001936	-0.004402	-0.007003	0.002809	-0.006197		99.6554	0.050557	0.109314	0.143707	0.200583	0.249355	0.294034	0.35134	0.401936	0.445598	0.492997	0.552809	0.593803
99.732	-0.000951	0.009959	-0.004563	0.00112	-0.001206	-0.005267	0.001201	0.002549	-0.004483	-0.00598	0.003584	-0.005832		99.732	0.049049	0.109959	0.145437	0.20112	0.248794	0.294733	0.351201	0.402549	0.445517	0.49402	0.553584	0.594168
99.8086	-0.002546	0.008444	-0.002719	0.001668	-0.001431	-0.003493	0.001208	0.002982	-0.004782	-0.003984	0.003779	-0.004803		99.8086	0.047454	0.108444	0.147281	0.201668	0.248569	0.296507	0.351208	0.402982	0.445218	0.496016	0.553779	0.595197
99.8851	-0.004638	0.005345	-0.001057	0.002102	-0.001376	-0.001907	0.001505	0.002422	-0.005134	-0.000839	0.003566	-0.003781		99.8851	0.045362	0.105345	0.148943	0.202102	0.248624	0.298093	0.351505	0.402422	0.444866	0.499161	0.553566	0.596219
99.9617	-0.006918	0.002447	-0.000157	0.001863	-0.001213	-0.001557	0.001967	0.000641	-0.005352	0.002757	0.00317	-0.003726		99.9617	0.043082	0.102447	0.149843	0.201863	0.248787	0.298443	0.351967	0.400641	0.444648	0.502757	0.55317	0.596274
100.038	-0.008519	0.001258	-0.000689	0.000994	-0.001072	-0.00211	0.002422	-0.001663	-0.005416	0.00552	0.003387	-0.0051		100.038	0.041481	0.101258	0.149311	0.200994	0.248928	0.29789	0.352422	0.398337	0.444584	0.50552	0.553387	0.5949
100.115	-0.008781	0.001705	-0.002503	0.000212	-0.001257	-0.002458	0.002761	-0.003616	-0.005382	0.006575	0.005114	-0.007397		100.115	0.041219	0.101705	0.147497	0.200212	0.248743	0.297542	0.352761	0.396384	0.444618	0.506575	0.555114	0.592603
100.191	-0.00778	0.002443	-0.00432	-0.000123	-0.002219	-0.002112	0.002913	-0.004989	-0.005295	0.006139	0.007977	-0.009609		100.191	0.04222	0.102443	0.14568	0.199877	0.247781	0.297888	0.352913	0.395011	0.444705	0.506139	0.557977	0.590391
100.268	-0.006206	0.002304	-0.004753	-0.000425	-0.003965	-0.001498	0.00287	-0.006051	-0.00528	0.005229	0.010042	-0.01094		100.268	0.043794	0.102304	0.145247	0.199575	0.246035	0.298502	0.35287	0.393949	0.44472	0.505229	0.560042	0.58906
100.345	-0.004796	0.001187	-0.003561	-0.000847	-0.005665	-0.001067	0.002755	-0.00688	-0.005588	0.004776	0.009531	-0.010999		100.345	0.045204	0.101187	0.146439	0.199153	0.244335	0.298933	0.352755	0.39312	0.444412	0.504776	0.559531	0.589001
100.421	-0.0037	-0.000356	-0.00171	-0.000547	-0.00622	-0.00071	0.002731	-0.007207	-0.006361	0.004976	0.006665	-0.00983		100.421	0.0463	0.099644	0.14829	0.199453	0.24378	0.29929	0.352731	0.392793	0.443639	0.504976	0.556665	0.59017
100.498	-0.002383	-0.001957	-0.000371	0.001205	-0.005265	-0.000118	0.002846	-0.006901	-0.007358	0.005283	0.003324	-0.008207		100.498	0.047617	0.098043	0.149629	0.201205	0.244735	0.299882	0.352846	0.393099	0.442642	0.505283	0.553324	0.591793
100.574	-0.000393	-0.003643	-0.000152	0.003537	-0.003471	0.000783	0.003033	-0.006216	-0.008091	0.004908	0.001002	-0.007462		100.574	0.049607	0.096357	0.149848	0.203537	0.246529	0.300783	0.353033	0.393784	0.441909	0.504908	0.551002	0.592538
100.651	0.001795	-0.005446	-0.001219	0.004662	-0.001852	0.001986	0.003168	-0.005417	-0.008295	0.003448	-0.000405	-0.008242		100.651	0.051795	0.094554	0.148781	0.204662	0.248148	0.301986	0.353168	0.394583	0.441705	0.503448	0.549595	0.591758
100.727	0.003095	-0.007107	-0.003601	0.004169	-0.000951	0.003555	0.003016	-0.004415	-0.008157	0.001301	-0.001746	-0.009443		100.727	0.053095	0.092893	0.146399	0.204169	0.249049	0.303555	0.353016	0.395585	0.441843	0.501301	0.548254	0.590557
100.804	0.003124	-0.008165	-0.006885	0.003647	-0.000728	0.005251	0.002287	-0.002999	-0.008003	-0.000486	-0.003219	-0.009095		100.804	0.053124	0.091835	0.143115	0.203647	0.249272	0.305251	0.352287	0.397001	0.441997	0.499514	0.546781	0.590905
100.881	0.002698	-0.008214	-0.009808	0.004533	-0.00099	0.006255	0.000963	-0.001295	-0.007881	-0.001012	-0.004232	-0.006642		100.881	0.052698	0.091786	0.140192	0.204533	0.24901	0.306255	0.350963	0.398705	0.442119	0.498988	0.545768	0.593358
100.957	0.002703	-0.007151	-0.010798	0.006155	-0.001716	0.005793	-0.000503	0.000288	-0.007612	-0.000322	-0.004386	-0.003809		100.957	0.052703	0.092849	0.139202	0.206155	0.248284	0.305793	0.349497	0.400288	0.442388	0.499678	0.545614	0.596191
101.034	0.002933	-0.00532	-0.009303	0.006649	-0.002921	0.004065	-0.001554	0.001525	-0.007193	0.000605	-0.004107	-0.002754		101.034	0.052933	0.09468	0.140697	0.206649	0.247079	0.304065	0.348446	0.401525	0.442807	0.500605	0.545893	0.597246
101.11	0.002622	-0.003373	-0.006442	0.005329	-0.004335	0.002192	-0.002039	0.002571	-0.006961	0.000789	-0.004265	-0.003695		101.11	0.052622	0.096627	0.143558	0.205329	0.245665	0.302192	0.347961	0.402571	0.443039	0.500789	0.545735	0.596305
101.187	0.001767	-0.001728	-0.003997	0.003246	-0.00534	0.001163	-0.002106	0.003609	-0.007279	0.000105	-0.005385	-0.004904		101.187	0.051767	0.098272	0.146003	0.203246	0.24466	0.301163	0.347894	0.403609	0.442721	0.500105	0.544615	0.595096
101.263	0.001117	-8.2e-05	-0.002795	0.001596	-0.005346	0.001103	-0.001722	0.004498	-0.008156	-0.000795	-0.00724	-0.004861		101.263	0.051117	0.099918	0.147205	0.201596	0.244654	0.301103	0.348278	0.404498	0.441844	0.499205	0.54276	0.595139
101.34	0.000863	0.002278	-0.002264	0.00045	-0.004311	0.001635	-0.000765	0.004915	-0.009238	-0.00123	-0.009014	-0.003715		101.34	0.050863	0.102278	0.147736	0.20045	0.245689	0.301635	0.349235	0.404915	0.440762	0.49877	0.540986	0.596285
101.417	0.000184	0.005435	-0.001463	-0.000771	-0.00287	0.002554	0.000355	0.004751	-0.010082	-0.000928	-0.009813	-0.002482		101.417	0.050184	0.105435	0.148537	0.199229	0.24713	0.302554	0.350355	0.404751	0.439918	0.499072	0.540187	0.597518
101.493	-0.001558	0.008272	-0.000137	-0.002302	-0.001819	0.003835	0.000754	0.004236	-0.010357	0.000127	-0.009149	-0.001534		101.493	0.048442	0.108272	0.149863	0.197698	0.248181	0.303835	0.350754	0.404236	0.439643	0.500127	0.540851	0.598466
101.57	-0.003777	0.009345	0.001298	-0.003893	-0.001407	0.005201	0.000108	0.003709	-0.009853	0.001848	-0.007078	-0.000508		101.57	0.046223	0.109345	0.151298	0.196107	0.248593	0.305201	0.350108	0.403709	0.440147	0.501848	0.542922	0.599492
101.646	-0.005342	0.008383	0.002358	-0.005152	-0.001176	0.006074	-0.00078	0.003396	-0.008501	0.003836	-0.003942	0.000585		101.646	0.044658	0.108383	0.152358	0.194848	0.248824	0.306074	0.34922	0.403396	0.441499	0.503836	0.546058	0.600585
101.723	-0.005948	0.006558	0.002747	-0.005658	-0.000576	0.006002	-0.000927	0.003335	-0.006502	0.005291	-0.000117	0.000965		101.723	0.044052	0.106558	0.152747	0.194342	0.249424	0.306002	0.349073	0.403335	0.443498	0.505291	0.549883	0.600965
101.8	-0.006296	0.005145	0.002367	-0.005096	0.000315	0.005029	-0.000426	0.003317	-0.004394	0.005481	0.00386	6.6e-05		101.8	0.043704	0.105145	0.152367	0.194904	0.250315	0.305029	0.349574	0.403317	0.445606	0.505481	0.55386	0.600066
101.876	-0.007091	0.004315	0.001564	-0.003741	0.000801	0.003689	-0.000218	0.002909	-0.002837	0.004381	0.007046	-0.001543		101.876	0.042909	0.104315	0.151564	0.196259	0.250801	0.303689	0.349782	0.402909	0.447163	0.504381	0.557046	0.598457
101.953	-0.008376	0.003579	0.001179	-0.002623	0.000321	0.002749	-0.000753	0.001816	-0.002181	0.002754	0.008285	-0.002707		101.953	0.041624	0.103579	0.151179	0.197377	0.250321	0.302749	0.349247	0.401816	0.447819	0.502754	0.558285	0.597293
102.029	-0.009787	0.002909	0.001743	-0.002774	-0.000861	0.002727	-0.001422	0.00042	-0.002195	0.00153	0.006905	-0.003003		102.029	0.040213	0.102909	0.151743	0.197226	0.249139	0.302727	0.348578	0.40042	0.447805	0.50153	0.556905	0.596997
102.106	-0.010943	0.002707	0.002564	-0.004224	-0.001792	0.003248	-0.001402	-0.000247	-0.002281	0.001088	0.003356	-0.00315		102.106	0.039057	0.102707	0.152564	0.195776	0.248208	0.303248	0.348598	0.399753	0.447719	0.501088	0.553356	0.59685
102.182	-0.01147	0.002788	0.002178	-0.005951	-0.001665	0.002982	-0.000556	0.000593	-0.00206	0.001006	-0.000867	-0.004074		102.182	0.03853	0.102788	0.152178	0.194049	0.248335	0.302982	0.349444	0.400593	0.44794	0.501006	0.549133	0.595926
102.259	-0.011079	0.002293	-1.7e-05	-0.006817	-0.000516	0.000731	0.000653	0.002544	-0.00176	0.00046	-0.004059	-0.005878		102.259	0.038921	0.102293	0.149983	0.193183	0.249484	0.300731	0.350653	0.402544	0.44824	0.50046	0.545941	0.594122
102.336	-0.009888	0.0009	-0.003027	-0.006513	0.000827	-0.003137	0.001713	0.004255	-0.001974	-0.000943	-0.005337	-0.007805		102.336	0.040112	0.1009	0.146973	0.193487	0.250827	0.296863	0.351713	0.404255	0.448026	0.499057	0.544663	0.592195
102.412	-0.008399	-0.000596	-0.005477	-0.005685	0.001406	-0.006714	0.002279	0.004684	-0.003027	-0.002552	-0.005092	-0.008875		102.412	0.041601	0.099404	0.144523	0.194315	0.251406	0.293286	0.352279	0.404684	0.446973	0.497448	0.544908	0.591125
102.489	-0.006902	-0.001442	-0.007057	-0.005292	0.000787	-0.008379	0.002207	0.003985	-0.004601	-0.003053	-0.004436	-0.008321		102.489	0.043098	0.098558	0.142943	0.194708	0.250787	0.291621	0.352207	0.403985	0.445399	0.496947	0.545564	0.591679
102.565	-0.005087	-0.002068	-0.008187	-0.005763	-0.000753	-0.008385	0.001713	0.003082	-0.006011	-0.001775	-0.004137	-0.005729		102.565	0.044913	0.097932	0.141813	0.194237	0.249247	0.291615	0.351713	0.403082	0.443989	0.498225	0.545863	0.594271
102.642	-0.002614	-0.003295	-0.008674	-0.006649	-0.002486	-0.00823	0.001292	0.002604	-0.006768	0.000416	-0.004067	-0.001315		102.642	0.047386	0.096705	0.141326	0.193351	0.247514	0.29177	0.351292	0.402604	0.443232	0.500416	0.545933	0.598685
102.718	1.9e-05	-0.004746	-0.007661	-0.007145	-0.003699	-0.008616	0.001235	0.002503	-0.006851	0.001879	-0.003693	0.003772		102.718	0.050019	0.095254	0.142339	0.192855	0.246301	0.291384	0.351235	0.402503	0.443149	0.501879	0.546307	0.603772
102.795	0.001571	-0.005009	-0.005076	-0.006949	-0.004099	-0.008683	0.001394	0.002575	-0.006534	0.00192	-0.002943	0.007835		102.795	0.051571	0.094991	0.144924	0.193051	0.245901	0.291317	0.351394	0.402575	0.443466	0.50192	0.547057	0.607835
102.872	0.001245	-0.003538	-0.002281	-0.006402	-0.003938	-0.007459	0.001598	0.002894	-0.006096	0.001394	-0.002381	0.009726		102.872	0.051245	0.096462	0.147719	0.193598	0.246062	0.292541	0.351598	0.402894	0.443904	0.501394	0.547619	0.609726
102.948	-0.000464	-0.001612	-0.000735	-0.005716	-0.003792	-0.005463	0.001977	0.003535	-0.005702	0.001419	-0.002541	0.009618		102.948	0.049536	0.098388	0.149265	0.194284	0.246208	0.294537	0.351977	0.403535	0.444298	0.501419	0.547459	0.609618
103.025	-0.002324	-0.001023	-0.00048	-0.004463	-0.004146	-0.004191	0.002566	0.004145	-0.005432	0.001908	-0.003318	0.008564		103.025	0.047676	0.098977	0.14952	0.195537	0.245854	0.295809	0.352566	0.404145	0.444568	0.501908	0.546682	0.608564
103.101	-0.003653	-0.002269	-0.00051	-0.00222	-0.005074	-0.004141	0.00286	0.004131	-0.005336	0.001835	-0.004064	0.00739		103.101	0.046347	0.097731	0.14949	0.19778	0.244926	0.295859	0.35286	0.404131	0.444664	0.501835	0.545936	0.60739
103.178	-0.004748	-0.004354	-0.000315	0.000525	-0.006155	-0.004013	0.002256	0.003303	-0.005452	0.000763	-0.004127	0.006237		103.178	0.045252	0.095646	0.149685	0.200525	0.243845	0.295987	0.352256	0.403303	0.444548	0.500763	0.545873	0.606237
103.254	-0.006114	-0.005929	-0.000333	0.002655	-0.006639	-0.00214	0.000862	0.002131	-0.005817	-0.000457	-0.003266	0.005111		103.254	0.043886	0.094071	0.149667	0.202655	0.243361	0.29786	0.350862	0.402131	0.444183	0.499543	0.546734	0.605111
103.331	-0.007675	-0.006295	-0.000912	0.003653	-0.005875	0.001653	-0.000577	0.001297	-0.006407	-0.000645	-0.001773	0.004424		103.331	0.042325	0.093705	0.149088	0.203653	0.244125	0.301653	0.349423	0.401297	0.443593	0.499355	0.548227	0.604424
103.408	-0.008924	-0.005683	-0.00159	0.004067	-0.003908	0.005949	-0.001544	0.001114	-0.007051	0.000506	-0.000389	0.004567		103.408	0.041076	0.094317	0.14841	0.204067	0.246092	0.305949	0.348456	0.401114	0.442949	0.500506	0.549611	0.604567
103.484	-0.009481	-0.005011	-0.00172	0.004565	-0.001702	0.009224	-0.002108	0.001414	-0.007441	0.00242	3.6e-05	0.005097		103.484	0.040519	0.094989	0.14828	0.204565	0.248298	0.309224	0.347892	0.401414	0.442559	0.50242	0.550036	0.605097
103.561	-0.009206	-0.005074	-0.001364	0.004944	-0.000516	0.010977	-0.002377	0.001849	-0.007322	0.004516	-0.000921	0.004886		103.561	0.040794	0.094926	0.148636	0.204944	0.249484	0.310977	0.347623	0.401849	0.442678	0.504516	0.549079	0.604886
[truncated: 1,591 more rows]

## Sheet: Component analysis
Compounds	Molecular Formula	Peak Area (%)
Phenols		33.42
Guaiacol	C7H8O2	6.52
4-methylguaiacol	C8H10O2	5.72
Phenol	C6H6O	3.16
4-methylcatechol	C7H8O2	3.65
Catechol	C6H6O2	2.64
[truncated: 43 more rows]

## Sheet: Characteristics
Resins	pH	Viscosity	Solid content
[truncated: 7 more rows]

[truncated: 3 more sheets: Formaldehyde emission, peak area, FTIR]
